# Supplementary material for: Inhibition of histone acetyltransferase GCN5 extends lifespan in both yeast and human cell lines
Source: Aging Cell. 2020 Mar 11;19(4):e13129. doi: 10.1111/acel.13129 (PMC7189995; doi:10.1111/acel.13129)
Supplement: Supplementary file 2 — Table S1 [file ACEL-19-e13129-s002.xlsx]

## Sheet: Instruction
# High-throughput sequencing metadata template (version 2.1).
# All fields in this template must be completed.
# Templates containing example data are found in the METADATA EXAMPLES spreadsheet tabs at the foot of this page.
# Field names (in blue on this page) should not be edited. Hover over cells containing field names to view field content guidelines.
# Human data. If there are patient privacy concerns regarding making data fully public through GEO, please submit to NCBI's dbGaP (http://www.ncbi.nlm.nih.gov/gap/) database. dbGaP has controlled access mechanisms and is an appropriate resource for hosting sensitive patient data.
SERIES
# This section describes the overall experiment.
title	RNA-seq of EGCG and GA Treated Cells and gcn5△ Cells transcriptomes
summary	sequencing data related to the manuscript entitled, "Inhibition of Histone Acetyltransferase GCN5 Extends Lifespan in both Yeast and Human Cell Lines"
overall design	Examination of transcription and translational efficiency in replicative lifespan analysis with RNA-seq in cells treated with EGCG and AA and gcn5△ cells
contributor	Zhengwei Xie
contributor	Baoxue Yang
supplementary file
SRA_center_name_code	[optional]
SAMPLES
# This section lists and describes each of the biological Samples under investgation, as well as any protocols that are specific to individual Samples.
# Additional "processed data file" or "raw file" columns may be included.
Sample name	title	source name	organism	characteristics: cell strain	characteristics: treatment	characteristics: age	molecule	description	processed data file	raw file
Sample 1	GE	yeast	Saccharomyces cerevisiae	gcn5△	SD medium+EGCG	12h
Sample 2	GC	yeast	Saccharomyces cerevisiae	gcn5△	SD medium	12h
Sample 3	BYC1	yeast	Saccharomyces cerevisiae	BY4741	SD medium	12h
Sample 4	BYC2	yeast	Saccharomyces cerevisiae	BY4741	SD medium	12h
Sample 5	BYG	yeast	Saccharomyces cerevisiae	BY4741	SD medium+GA	12h
Sample 6	Bycontrol	yeast	Saccharomyces cerevisiae	BY4741	SD medium	12h
Sample 7	BYEGCG	yeast	Saccharomyces cerevisiae	BY4741	SD medium+EGCG	12h
PROTOCOLS
# Any of the protocols below which are applicable to only a subset of Samples should be included as additional columns of the SAMPLES section instead.
growth protocol	Yeast were grown in SD medium
treatment protocol	Yeasts were treated with EGCG or GA for 12 hours
extract protocol	Three independent samples were merged before RNA extraction. Total RNA isolation was performed using the MasterPure Yeast RNA Isolation Kit from Epicentre Biotechnologies (# MPY03100) following the manufacturer’s instructions. All RNA fragments were converted into deep-sequencing libraries using TruSeq Stranded Total RNA Library Prep Kit with Ribo-Zero Gold (#RSS-122-2301, Illumina). The Ambion E…
library construction protocol
library strategy	RNA-Seq
DATA PROCESSING PIPELINE
# Data processing steps include base-calling, alignment, filtering, peak-calling, generation of normalized abundance measurements etc…
# For each step provide a description, as well as software name, version, parameters, if applicable.
# Include additional steps, as necessary.
data processing step	Reads were quality trimmed and filtered using fastqx to remove reads containing low-quality bases.
data processing step	Genome Index were built with bowtie-build
data processing step	Reads were mapped with tophat2
data processing step	Transcript counts were calculated based on uniquely mapped reads and used to estimate differential expression by DESeq2.
data processing step
genome build	sacCer3
processed data files format and content
# For each file listed in the "processed data file" columns of the SAMPLES section, provide additional information below.
PROCESSED DATA FILES
file name	file type	file checksum
rpkm BYcontrol BYegcg
GE+GC+BYC1+BYC2+BYGfpkm
# For each file listed in the "raw file" columns of the SAMPLES section, provide additional information below.
RAW FILES
file name	file type	file checksum	instrument model	read length	single or paired-end
# For paired-end experiments, list the 2 associated raw files, and provide average insert size and standard deviation, if known. For SOLiD experiments, list the 4 file names (include "file name 3" and "file name 4" columns).
PAIRED-END EXPERIMENTS
file name 1	file name 2	average insert size	standard deviation

## Sheet: Data
#ID	BYC_FPKM	BYC_count	BYE_FPKM	BYE_count	BYG_FPKM	BYG_count	GC_FPKM	GC_count	GE_FPKM	GE_count	BYC_vs_BYE_EBSeq_FDR	BYC_vs_BYE_EBSeq_log2FC	BYC_vs_BYE_EBSeq_(FDR_0.01_FC_2)_regulated	BYC_vs_BYG_EBSeq_FDR	BYC_vs_BYG_EBSeq_log2FC	BYC_vs_BYG_EBSeq_(FDR_0.01_FC_2)_regulated	BYC_vs_GC_EBSeq_FDR	BYC_vs_GC_EBSeq_log2FC	BYC_vs_GC_EBSeq_(FDR_0.01_FC_2)_regulated	BYE_vs_GE_EBSeq_FDR	BYE_vs_GE_EBSeq_log2FC	BYE_vs_GE_EBSeq_(FDR_0.01_FC_2)_regulated	GC_vs_GE_EBSeq_FDR	GC_vs_GE_EBSeq_log2FC	GC_vs_GE_EBSeq_(FDR_0.01_FC_2)_regulated	COG_class	COG_class_annotation	GO_annotation	KEGG_annotation	KEGG_pathway_annotation	KOG_class	KOG_class_annotation	Pfam_annotation	Swiss_Prot_annotation	eggNOG_class	eggNOG_class_annotation	NR_annotation
Q0045	1.00036	31	0.752258	32	0.683374	27	2.89137	103	1.11947	40	0.998931	0.0439859	normal	0.999517	-0.191287	normal	3.59e-05	1.64791	up	0.995723	0.298988	normal	0.000978296	-1.33136	down	[C]	Energy production and conversion	Molecular Function: DNA binding (GO:0003677);; Molecular Function: RNA binding (GO:0003723);; Molecular Function: RNA-directed DNA polymerase activity (GO:0003964);; Molecular Function: cytochrome-c oxidase activity (GO:0004129);; Molecular Function: endonuclease activity (GO:0004519);; Molecular Function: iron ion binding (GO:0005506);; Cellular Component: mitochondrial respiratory chain complex…	K02256|0|sce:Q0045|COX1, OXI3; cytochrome c oxidase subunit 1 (EC:1.9.3.1); K02256 cytochrome c oxidase subunit 1 [EC:1.9.3.1] (A)	Oxidative phosphorylation (ko00190)	[C]	Energy production and conversion	Cytochrome C and Quinol oxidase polypeptide I;; Cytochrome C and Quinol oxidase polypeptide I	Cytochrome c oxidase subunit 1 {ECO:0000256|RuleBase:RU000369} OS=Saccharomyces cerevisiae YJM993 PE=3 SV=1	C	Energy production and conversion	gi|6226519|ref|NP_009305.1| cytochrome c oxidase subunit 1 (mitochondrion) [Saccharomyces cerevisiae S288c]
Q0105	0	0	0.216059	2	0	0	0.138239	1	0	0	--	--	--	--	--	--	--	--	--	--	--	--	--	--	--	[C]	Energy production and conversion	Molecular Function: DNA binding (GO:0003677);; Molecular Function: endonuclease activity (GO:0004519);; Cellular Component: mitochondrial inner membrane (GO:0005743);; Biological Process: intron homing (GO:0006314);; Molecular Function: electron carrier activity (GO:0009055);; Cellular Component: integral component of membrane (GO:0016021);; Molecular Function: oxidoreductase activity (GO:0016491…	K00412|0|sce:Q0105|COB, COB1, CYTB; cytochrome b; K00412 ubiquinol-cytochrome c reductase cytochrome b subunit (A)	Oxidative phosphorylation (ko00190)	[C]	Energy production and conversion	Cytochrome b(C-terminal)/b6/petD;; Cytochrome b(N-terminal)/b6/petB;; Cytochrome b(N-terminal)/b6/petB	Cytochrome b {ECO:0000256|RuleBase:RU000300} OS=Saccharomyces pastorianus (strain Weihenstephan WS34/70) PE=3 SV=1	C	Energy production and conversion	gi|224588083|ref|YP_002640603.1| cytochrome b [Saccharomyces pastorianus Weihenstephan 34/70]
Q0130	7.0706	2	6.5881	1	0	0	6.42356	1	0	0	--	--	--	--	--	--	--	--	--	--	--	--	--	--	--	[C]	Energy production and conversion	Cellular Component: mitochondrial proton-transporting ATP synthase complex, coupling factor F(o) (GO:0000276);; Molecular Function: lipid binding (GO:0008289);; Biological Process: ATP synthesis coupled proton transport (GO:0015986);; Biological Process: ATP hydrolysis coupled proton transport (GO:0015991);; Cellular Component: integral component of membrane (GO:0016021);; Molecular Function: pro…	K02128|1.36312e-23|sce:Q0130|OLI1, ATP9, OLI3; F0 ATP synthase subunit C; K02128 F-type H+-transporting ATPase subunit c (A)	Oxidative phosphorylation (ko00190)	[C]	Energy production and conversion	ATP synthase subunit C	ATP synthase subunit 9, mitochondrial {ECO:0000256|RuleBase:RU003575} OS=Saccharomyces cerevisiae (strain YJM789) PE=3 SV=1	C	Energy production and conversion	gi|6226533|ref|NP_009319.1| F0 ATP synthase subunit c (mitochondrion) [Saccharomyces cerevisiae S288c]
Q0160	0	0	0	0	0	0	0	0	0.14487	1	--	--	--	--	--	--	--	--	--	--	--	--	--	--	--	--	--	Molecular Function: endonuclease activity (GO:0004519);; Cellular Component: mitochondrion (GO:0005739);; Biological Process: intron homing (GO:0006314);; Biological Process: respiratory electron transport chain (GO:0022904);; Biological Process: nucleic acid phosphodiester bond hydrolysis (GO:0090305);;	K01175|1.91424e-157|sce:Q0160|SCEI; intron-encoded endonuclease I-SceI (EC:3.1.-.-); K01175 [EC:3.1.-.-] (A)	--	--	--	--	DNA endonuclease {ECO:0000313|EMBL:ABS28696.1} OS=Saccharomyces cerevisiae (strain YJM789) PE=4 SV=1	C	Energy production and conversion	gi|6226538|ref|NP_009324.1| intron-encoded endonuclease I-SceI (mitochondrion) [Saccharomyces cerevisiae S288c]
Q0250	0.128588	1	0.110484	0	0.129535	1	0.533917	4	0.306938	2	--	--	--	--	--	--	--	--	--	--	--	--	--	--	--	[C]	Energy production and conversion	Molecular Function: cytochrome-c oxidase activity (GO:0004129);; Molecular Function: copper ion binding (GO:0005507);; Cellular Component: mitochondrial inner membrane (GO:0005743);; Cellular Component: integral component of membrane (GO:0016021);; Biological Process: electron transport chain (GO:0022900);; Cellular Component: respiratory chain (GO:0070469);;	K02261|1.15735e-174|sce:Q0250|COX2, OXI1, OXII; cytochrome c oxidase subunit 2 (EC:1.9.3.1); K02261 cytochrome c oxidase subunit 2 (A)	Oxidative phosphorylation (ko00190)	[C]	Energy production and conversion	Cytochrome C oxidase subunit II, transmembrane domain	Cytochrome c oxidase subunit 2 {ECO:0000256|RuleBase:RU000457} OS=Saccharomyces cerevisiae (strain Kyokai no. 7 / NBRC 101557) PE=3 SV=1	C	Energy production and conversion	gi|6226540|ref|NP_009326.1| cytochrome c oxidase subunit 2 (mitochondrion) [Saccharomyces cerevisiae S288c]
Q0275	0.696324	6	0	0	0.242648	2	1.18243	10	1.45936	13	--	--	--	--	--	--	--	--	--	--	--	--	--	--	--	[C]	Energy production and conversion	Molecular Function: cytochrome-c oxidase activity (GO:0004129);; Cellular Component: mitochondrial respiratory chain complex IV (GO:0005751);; Biological Process: mitochondrial electron transport, cytochrome c to oxygen (GO:0006123);; Cellular Component: integral component of membrane (GO:0016021);; Biological Process: aerobic electron transport chain (GO:0019646);;	K02262|2.58605e-168|sce:Q0275|COX3, OXI2; cytochrome c oxidase subunit 3 (EC:1.9.3.1); K02262 cytochrome c oxidase subunit 3 (A)	Oxidative phosphorylation (ko00190)	[C]	Energy production and conversion	--	Cytochrome c oxidase subunit 3 {ECO:0000256|RuleBase:RU003375} OS=Saccharomyces cerevisiae (strain YJM789) PE=3 SV=1	C	Energy production and conversion	gi|6226542|ref|NP_009328.1| cytochrome c oxidase subunit 3 (mitochondrion) [Saccharomyces cerevisiae S288c]
YAL001C	30.6569	2468	33.5566	2735	31.7496	2611	35.4827	2886	41.5425	3260	0.964413	0.148522	normal	0.99572	0.0812213	normal	0.940207	0.220981	normal	0.931072	0.252049	normal	0.963323	0.168197	normal	--	--	--	K15204|0|sce:YAL001C|TFC3, FUN24, TSV115; Tfc3p; K15204 transcription factor C subunit 3 (A)	--	--	--	B-block binding subunit of TFIIIC	Tfc3p {ECO:0000313|EMBL:EIW12361.1} OS=Saccharomyces cerevisiae (strain CEN.PK113-7D) PE=4 SV=1	K	Transcription	gi|6319317|ref|NP_009400.1| Tfc3p [Saccharomyces cerevisiae S288c]
YAL002W	30.6533	2234	33.3003	2453	31.3024	2319	39.8928	2948	39.9042	2885	0.972785	0.135241	normal	0.997359	0.053845	normal	0.419594	0.395173	normal	0.940109	0.232734	normal	0.988554	-0.0386398	normal	--	--	--	--	--	[U]	Intracellular trafficking, secretion, and vesicular transport	Golgi CORVET complex core vacuolar protein 8	Vps8p {ECO:0000313|EMBL:EIW12360.1} OS=Saccharomyces cerevisiae (strain CEN.PK113-7D) PE=4 SV=1	U	Intracellular trafficking, secretion, and vesicular transport	gi|41629668|ref|NP_009399.2| Vps8p [Saccharomyces cerevisiae S288c]
YAL003W	2340.02	19598	2549.63	21080	2508	20033	2185.85	18111	2183.05	19772	0.996681	0.105575	normal	0.99975	0.0316701	normal	0.993857	-0.118357	normal	0.993519	-0.0934653	normal	0.994722	0.119081	normal	[J]	Translation, ribosomal structure and biogenesis	Molecular Function: translation elongation factor activity (GO:0003746);; Molecular Function: guanyl-nucleotide exchange factor activity (GO:0005085);; Cellular Component: cytosol (GO:0005829);; Cellular Component: eukaryotic translation elongation factor 1 complex (GO:0005853);; Biological Process: translational elongation (GO:0006414);;	K03232|1.16346e-99|sce:YAL003W|EFB1, TEF5; translation elongation factor 1 subunit beta; K03232 elongation factor 1-beta (A)	--	[K]	Transcription	EF-1 guanine nucleotide exchange domain;; Eukaryotic elongation factor 1 beta central acidic region	Efb1p {ECO:0000313|EMBL:EWG87917.1} OS=Saccharomyces cerevisiae R008 PE=3 SV=1	K	Transcription	gi|151941388|gb|EDN59759.1| translation elongation factor EF-1 beta [Saccharomyces cerevisiae YJM789]
YAL004W	518.679	4969	490.052	4696	418.843	3985	386.867	3717	653.371	6333	0.992457	-0.0810814	normal	1.72e-05	-0.318289	normal	0.296763	-0.423094	normal	0.550826	0.430189	normal	1.76e-10	0.76095	normal	[O]	Posttranslational modification, protein turnover, chaperones	--	K03283|7.3465e-153|sce:YAL005C|SSA1, YG100; Hsp70 family ATPase SSA1; K03283 heat shock 70kDa protein 1/8 (A)	Spliceosome (ko03040);; Protein processing in endoplasmic reticulum (ko04141);; Endocytosis (ko04144)	[O]	Posttranslational modification, protein turnover, chaperones	NAD-specific glutamate dehydrogenase	Yeast (S.cerevisiae) YG100 gene encoding a 70kDal heat shock protein, segment 1 {ECO:0000313|EMBL:AAA35095.1} (Fragment) OS=Saccharomyces cerevisiae (Baker&apos;s yeast) PE=3 SV=1	O	Posttranslational modification, protein turnover, chaperones	gi|172713|gb|AAA35095.1| 70kDal heat shock protein, partial [Saccharomyces cerevisiae]
YAL005C	1074.81	44543	1060.15	44097	993.166	40968	843.871	35318	1161.13	49276	0.999523	-0.0141028	normal	0.997619	-0.120698	normal	0.924626	-0.339306	normal	0.994682	0.159135	normal	0.00808275	0.47296	normal	[O]	Posttranslational modification, protein turnover, chaperones	Molecular Function: ATP binding (GO:0005524);;	K03283|0|sce:YAL005C|SSA1, YG100; Hsp70 family ATPase SSA1; K03283 heat shock 70kDa protein 1/8 (A)	Spliceosome (ko03040);; Protein processing in endoplasmic reticulum (ko04141);; Endocytosis (ko04144)	[O]	Posttranslational modification, protein turnover, chaperones	Hsp70 protein;; MreB/Mbl protein	Heat shock protein 70 {ECO:0000313|EMBL:AET14830.1} OS=Saccharomyces cerevisiae (Baker&apos;s yeast) PE=3 SV=1	O	Posttranslational modification, protein turnover, chaperones	gi|144228166|ref|NP_009396.2| Hsp70 family ATPase SSA1 [Saccharomyces cerevisiae S288c]
YAL007C	134.491	1060	141.982	1117	157.327	1234	133.702	1056	177.079	1445	0.987574	0.0758683	normal	0.858031	0.219046	normal	0.977518	-0.00996321	normal	0.698454	0.369617	normal	0.0303711	0.444276	normal	--	--	Biological Process: transport (GO:0006810);; Cellular Component: integral component of membrane (GO:0016021);;	K14825|2.8457e-105|sce:YAL007C|ERP2; Erp2p; K14825 protein ERP2 (A)	--	[U]	Intracellular trafficking, secretion, and vesicular transport	emp24/gp25L/p24 family/GOLD	Erp2p {ECO:0000313|EMBL:EWG87916.1} OS=Saccharomyces cerevisiae R008 PE=3 SV=1	U	Intracellular trafficking, secretion, and vesicular transport	gi|190406658|gb|EDV09925.1| protein ERP2 precursor [Saccharomyces cerevisiae RM11-1a]
YAL008W	135.731	2989	122.322	2412	130.587	2910	120.172	2710	105.654	2274	0.0761743	-0.308834	normal	0.99806	-0.0386279	normal	0.972886	-0.14577	normal	0.975931	-0.0859629	normal	0.807094	-0.260361	normal	--	--	--	--	--	--	--	FUN14 family	Conserved protein {ECO:0000313|EMBL:EDN59756.1} OS=Saccharomyces cerevisiae (strain YJM789) PE=4 SV=1	S	Function unknown	gi|6319311|ref|NP_009394.1| Fun14p [Saccharomyces cerevisiae S288c]
YAL010C	37.6153	991	35.0208	929	37.0055	985	32.2811	855	33.9222	881	0.985586	-0.0926372	normal	0.997778	-0.00875059	normal	0.930175	-0.216882	normal	0.967124	-0.0773742	normal	0.981898	0.0356401	normal	--	--	Biological Process: mitochondrial genome maintenance (GO:0000002);; Cellular Component: mitochondrial intermembrane space (GO:0005758);; Biological Process: protein complex assembly (GO:0006461);; Cellular Component: integral component of mitochondrial outer membrane (GO:0031307);; Cellular Component: ERMES complex (GO:0032865);; Biological Process: protein import into mitochondrial outer membran…	K17774|0|sce:YAL010C|MDM10, FUN37; Mdm10p; K17774 mitochondrial distribution and morphology protein 10 (A)	--	--	--	Protein of unknown function (DUF3722)	Mitochondrial distribution and morphology protein 10 {ECO:0000256|HAMAP-Rule:MF_03102, ECO:0000256|SAAS:SAAS00003385} OS=Saccharomyces cerevisiae (strain CEN.PK113-7D) PE=3 SV=1	U	Intracellular trafficking, secretion, and vesicular transport	gi|330443384|ref|NP_009392.2| Mdm10p [Saccharomyces cerevisiae S288c]
YAL011W	24.1852	1295	23.8988	1285	26.057	1406	27.1929	1439	28.0148	1399	0.991305	-0.0107555	normal	0.991327	0.118538	normal	0.96355	0.147301	normal	0.964928	0.12133	normal	0.983267	-0.0481061	normal	--	--	--	K11682|0|sce:YAL011W|SWC3, SWC1; Swc3p; K11682 SWR1-complex protein 3 (A)	--	--	--	--	Conserved protein {ECO:0000313|EMBL:EDN59753.1} OS=Saccharomyces cerevisiae (strain YJM789) PE=4 SV=1	B	Chromatin structure and dynamics	gi|37362611|ref|NP_009391.2| Swc3p [Saccharomyces cerevisiae S288c]
YAL012W	255.238	5837	212.312	4784	243.67	5343	158.963	3634	196.856	4874	0.135719	-0.286508	normal	0.980703	-0.127549	normal	7.38e-05	-0.687811	normal	0.986039	0.0258137	normal	0.03351	0.41586	normal	[E]	Amino acid transport and metabolism	Molecular Function: cystathionine gamma-lyase activity (GO:0004123);; Biological Process: cysteine biosynthetic process via cystathionine (GO:0019343);; Biological Process: transsulfuration (GO:0019346);; Molecular Function: pyridoxal phosphate binding (GO:0030170);;	K01758|0|sce:YAL012W|CYS3, CYI1, FUN35, STR1; cystathionine gamma-lyase CYS3 (EC:4.4.1.1); K01758 cystathionine gamma-lyase [EC:4.4.1.1] (A)	Glycine, serine and threonine metabolism (ko00260);; Cysteine and methionine metabolism (ko00270);; Selenocompound metabolism (ko00450);; Biosynthesis of amino acids (ko01230)	[E]	Amino acid transport and metabolism	Cys/Met metabolism PLP-dependent enzyme;; Aminotransferase class I and II	Cys3p {ECO:0000313|EMBL:EWG87911.1} OS=Saccharomyces cerevisiae R008 PE=3 SV=1	E	Amino acid transport and metabolism	gi|6319307|ref|NP_009390.1| cystathionine gamma-lyase CYS3 [Saccharomyces cerevisiae S288c]
YAL013W	40.4512	1682	36.9669	1520	42.4243	1721	35.2979	1401	36.6773	1463	0.966664	-0.145546	normal	0.997714	0.0330458	normal	0.876531	-0.267801	normal	0.973147	-0.0561044	normal	0.982854	0.0549004	normal	--	--	--	--	--	--	--	Sds3-like	Conserved protein {ECO:0000313|EMBL:EDN59751.1} OS=Saccharomyces cerevisiae (strain YJM789) PE=4 SV=1	K	Transcription	gi|330443382|ref|NP_009389.3| Dep1p [Saccharomyces cerevisiae S288c]
YAL014C	126.86	2088	117.109	1909	136.046	2277	98.4834	1610	109.191	1821	0.975504	-0.128787	normal	0.986054	0.124943	normal	0.501798	-0.379056	normal	0.974677	-0.0690506	normal	0.954467	0.169982	normal	--	--	--	K08501|1.4086e-154|sce:YAL014C|SYN8, SLT2, UIP2; Syn8p; K08501 syntaxin 8 (A)	SNARE interactions in vesicular transport (ko04130)	--	--	SNARE domain	YAL014Cp-like protein {ECO:0000313|EMBL:EDZ73990.1} OS=Saccharomyces cerevisiae (strain AWRI1631) PE=4 SV=1	U	Intracellular trafficking, secretion, and vesicular transport	gi|27469359|ref|NP_009388.2| Syn8p [Saccharomyces cerevisiae S288c]
YAL016C-A	55.3321	77	52.3763	71	52.8429	63	77.4606	108	70.4315	126	0.997315	-0.114156	normal	0.998524	-0.284546	normal	0.960525	0.470128	normal	0.349189	0.803969	normal	0.987119	0.211455	normal	--	--	--	K03456|1.84602e-11|sce:YAL016W|TPD3, FUN32; protein phosphatase 2A structural subunit TPD3; K03456 serine/threonine-protein phosphatase 2A regulatory subunit A (A)	mRNA surveillance pathway (ko03015);; Cell cycle - yeast (ko04111);; Meiosis - yeast (ko04113)	[T]	Signal transduction mechanisms	--	Uncharacterized protein {ECO:0000313|EMBL:EWG87907.1} OS=Saccharomyces cerevisiae R008 PE=4 SV=1	T	Signal transduction mechanisms	gi|728048772|sp|A0A023PYC6.1|YA16A_YEAST RecName: Full=Putative uncharacterized membrane protein YAL016C-A; Flags: Precursor [Saccharomyces cerevisiae S288c]
YAL016W	161.691	5189	163.809	5263	167.771	5339	171.409	5602	186.076	6038	0.995885	0.0208374	normal	0.998665	0.0411035	normal	0.986078	0.105901	normal	0.970576	0.197033	normal	0.989126	0.100596	normal	--	--	--	K03456|0|sce:YAL016W|TPD3, FUN32; protein phosphatase 2A structural subunit TPD3; K03456 serine/threonine-protein phosphatase 2A regulatory subunit A (A)	mRNA surveillance pathway (ko03015);; Cell cycle - yeast (ko04111);; Meiosis - yeast (ko04113)	[T]	Signal transduction mechanisms	HEAT repeat;; HEAT repeats;; Vacuolar 14 Fab1-binding region;; HEAT-like repeat	Protein phosphatase 2A regulatory subunit A {ECO:0000313|EMBL:EDN59748.1} OS=Saccharomyces cerevisiae (strain YJM789) PE=4 SV=1	T	Signal transduction mechanisms	gi|151941377|gb|EDN59748.1| protein phosphatase 2A regulatory subunit A [Saccharomyces cerevisiae YJM789]
YAL017W	24.6181	2274	25.9594	2420	25.6857	2403	26.9512	2475	31.0753	2788	0.987318	0.0901282	normal	0.995838	0.0795631	normal	0.975911	0.117534	normal	0.953614	0.202958	normal	0.963038	0.164184	normal	--	--	Molecular Function: transferase activity, transferring phosphorus-containing groups (GO:0016772);;	K08286|0|sce:YAL017W|PSK1, FUN31; Psk1p (EC:2.7.11.1); K08286 protein-serine/threonine kinase [EC:2.7.11.-] (A)	--	[T]	Signal transduction mechanisms	Protein kinase domain;; Protein tyrosine kinase;; Kinase-like	Psk1p {ECO:0000313|EMBL:EIW12347.1} OS=Saccharomyces cerevisiae (strain CEN.PK113-7D) PE=4 SV=1	T	Signal transduction mechanisms	gi|330443380|ref|NP_009385.2| Psk1p [Saccharomyces cerevisiae S288c]
YAL018C	1.03199	13	0.281243	3	0.253089	3	1.97288	25	1.70084	22	--	--	--	--	--	--	0.997444	0.819363	normal	0.787401	2.13174	normal	0.998516	-0.177568	normal	--	--	--	--	--	--	--	--	YAL018Cp-like protein {ECO:0000313|EMBL:EDZ73986.1} OS=Saccharomyces cerevisiae (strain AWRI1631) PE=4 SV=1	S	Function unknown	gi|6319301|ref|NP_009384.1| Lds1p [Saccharomyces cerevisiae S288c]
YAL019W	28.1733	2370	35.3824	2971	28.2285	2380	36.3522	3020	32.7878	2658	0.0337881	0.326279	normal	0.998235	0.00607142	normal	0.678767	0.344793	normal	0.967368	-0.161518	normal	0.945482	-0.191579	normal	[KL]	Transcription;; Replication, recombination and repair	Molecular Function: DNA binding (GO:0003677);; Molecular Function: helicase activity (GO:0004386);; Molecular Function: ATP binding (GO:0005524);;	K14439|0|sce:YAL019W|FUN30; Fun30p (EC:3.6.4.12 3.6.1.-); K14439 SWI/SNF-related matrix-associated actin-dependent regulator of chromatin subfamily A containing DEAD/H box 1 [EC:3.6.4.12] (A)	--	[B]	Chromatin structure and dynamics	SNF2 family N-terminal domain;; Helicase conserved C-terminal domain;; Type III restriction enzyme, res subunit	Fun30p {ECO:0000313|EMBL:EIW12345.1} OS=Saccharomyces cerevisiae (strain CEN.PK113-7D) PE=4 SV=1	B	Chromatin structure and dynamics	gi|6319300|ref|NP_009383.1| Fun30p [Saccharomyces cerevisiae S288c]
YAL019W-A	51.9912	320	63.184	377	59.0775	338	67.8239	412	56.6523	423	0.96206	0.235821	normal	0.997837	0.0786613	normal	0.815572	0.357477	normal	0.954812	0.163958	normal	0.982954	0.0303757	normal	--	--	--	K15462|4.86224e-71|sce:YAL020C|ATS1, FUN28, KTI13; Ats1p; K15462 protein ATS1 (A)	--	[S]	Function unknown	--	Uncharacterized protein {ECO:0000313|EMBL:EWG87903.1} OS=Saccharomyces cerevisiae R008 PE=4 SV=1	S	Function unknown	gi|728048729|sp|A0A023PXA5.1|YA19A_YEAST RecName: Full=Putative uncharacterized protein YAL019W-A [Saccharomyces cerevisiae S288c]
YAL020C	15.0143	354	16.6995	375	16.6282	358	15.6606	353	17.9031	469	0.990684	0.083191	normal	0.99818	0.0161552	normal	0.979137	-0.00855161	normal	0.862075	0.31964	normal	0.507859	0.400549	normal	--	--	--	K15462|0|sce:YAL020C|ATS1, FUN28, KTI13; Ats1p; K15462 protein ATS1 (A)	--	[S]	Function unknown	Regulator of chromosome condensation (RCC1) repeat;; Regulator of chromosome condensation (RCC1) repeat	Ats1p {ECO:0000313|EMBL:EWG87902.1} OS=Saccharomyces cerevisiae R008 PE=4 SV=1	S	Function unknown	gi|747155052|pdb|4D4O|A Chain A, Crystal Structure Of The Kti11 Kti13 Heterodimer Spacegroup P64
YAL021C	40.3827	2707	42.2203	2791	38.2737	2506	45.9129	2985	47.6378	3167	0.992674	0.0444762	normal	0.990338	-0.111257	normal	0.974818	0.136378	normal	0.963439	0.181114	normal	0.986381	0.0778382	normal	--	--	--	K12603|0|sce:YAL021C|CCR4, FUN27, NUT21; Ccr4p (EC:3.1.13.4); K12603 CCR4-NOT transcription complex subunit 6 [EC:3.1.13.4] (A)	RNA degradation (ko03018)	[K]	Transcription	Endonuclease/Exonuclease/phosphatase family;; Leucine Rich repeats (2 copies);; Leucine rich repeat;; Leucine Rich Repeat;; Leucine rich repeat	Ccr4p {ECO:0000313|EMBL:CAY77630.1} OS=Saccharomyces cerevisiae (strain Lalvin EC1118 / Prise de mousse) PE=4 SV=1	K	Transcription	gi|6319298|ref|NP_009381.1| Ccr4p [Saccharomyces cerevisiae S288c]
YAL022C	49.9787	1503	47.6079	1413	52.4509	1527	34.253	1013	36.411	1135	0.986086	-0.0885715	normal	0.997795	0.0228368	normal	0.00922417	-0.572532	normal	0.828267	-0.316476	normal	0.959809	0.156282	normal	--	--	--	K15014|0|sce:YAL022C|FUN26; Fun26p; K15014 solute carrier family 29 (equilibrative nucleoside transporter), member 1/2/3 (A)	--	[F]	Nucleotide transport and metabolism	Nucleoside transporter	Fun26p {ECO:0000313|EMBL:EWG87900.1} OS=Saccharomyces cerevisiae R008 PE=4 SV=1	P	Inorganic ion transport and metabolism	gi|6319297|ref|NP_009380.1| Fun26p [Saccharomyces cerevisiae S288c]
YAL023C	303.893	15123	321.486	15928	293.247	14341	258.274	12816	244.828	12398	0.99749	0.0752279	normal	0.998874	-0.0765924	normal	0.969442	-0.243286	normal	0.877305	-0.362451	normal	0.995773	-0.0553301	normal	--	--	Molecular Function: mannosyltransferase activity (GO:0000030);; Biological Process: protein O-linked glycosylation (GO:0006493);; Cellular Component: membrane (GO:0016020);;	K00728|0|sce:YAL023C|PMT2, FUN25; dolichyl-phosphate-mannose-protein mannosyltransferase PMT2 (EC:2.4.1.109); K00728 dolichyl-phosphate-mannose-protein mannosyltransferase [EC:2.4.1.109] (A)	Other types of O-glycan biosynthesis (ko00514)	[O]	Posttranslational modification, protein turnover, chaperones	Dolichyl-phosphate-mannose-protein mannosyltransferase;; MIR domain	Pmt2p {ECO:0000313|EMBL:EEU07283.1} OS=Saccharomyces cerevisiae (strain JAY291) PE=4 SV=1	O	Posttranslational modification, protein turnover, chaperones	gi|27469358|ref|NP_009379.2| dolichyl-phosphate-mannose-protein mannosyltransferase PMT2 [Saccharomyces cerevisiae S288c]
YAL024C	6.38531	617	5.83014	568	6.58833	648	8.1128	780	6.42765	585	0.984142	-0.118644	normal	0.997149	0.070588	normal	0.766024	0.332424	normal	0.968052	0.0412973	normal	0.166747	-0.421351	normal	--	--	Biological Process: single-organism cellular process (GO:0044763);;	K06681|0|sce:YAL024C|LTE1, MSI2; Lte1p; K06681 Gdp/GTP exchange factor required for growth at low temperatures (A)	Cell cycle - yeast (ko04111)	[T]	Signal transduction mechanisms	RasGEF domain;; RasGEF N-terminal motif	Lte1p {ECO:0000313|EMBL:EWG87898.1} OS=Saccharomyces cerevisiae R008 PE=4 SV=1	D	Cell cycle control, cell division, chromosome partitioning	gi|6319295|ref|NP_009378.1| Lte1p [Saccharomyces cerevisiae S288c]
YAL025C	85.4932	2065	105.228	2555	101.825	2495	102.744	2454	81.4441	1845	0.0984088	0.307382	normal	0.0266225	0.272752	normal	0.915468	0.244178	normal	0.292607	-0.470195	normal	0.0388856	-0.41864	normal	--	--	Biological Process: maturation of LSU-rRNA from tricistronic rRNA transcript (SSU-rRNA, 5.8S rRNA, LSU-rRNA) (GO:0000463);; Biological Process: maturation of 5.8S rRNA from tricistronic rRNA transcript (SSU-rRNA, 5.8S rRNA, LSU-rRNA) (GO:0000466);; Cellular Component: nucleolus (GO:0005730);; Cellular Component: preribosome, large subunit precursor (GO:0030687);;	K14831|2.14318e-144|sce:YAL025C|MAK16; Mak16p; K14831 protein MAK16 (A)	--	[A]	RNA processing and modification	Mak16 protein C-terminal region;; Ribosomal L28e protein family	Mak16p {ECO:0000313|EMBL:EWG87897.1} OS=Saccharomyces cerevisiae R008 PE=4 SV=1	A	RNA processing and modification	gi|171880|gb|AAA34752.1| MAK16 protein [Saccharomyces cerevisiae]
YAL026C	60.1169	2792	67.1326	3195	54.1521	2726	66.8726	3270	87.3042	3495	0.884366	0.194827	normal	0.998077	-0.0344982	normal	0.941686	0.223267	normal	0.97567	0.128315	normal	0.986053	0.0884525	normal	[P]	Inorganic ion transport and metabolism	Molecular Function: magnesium ion binding (GO:0000287);; Molecular Function: phospholipid-translocating ATPase activity (GO:0004012);; Molecular Function: ATP binding (GO:0005524);; Biological Process: cation transport (GO:0006812);; Biological Process: phospholipid transport (GO:0015914);; Cellular Component: integral component of membrane (GO:0016021);; Molecular Function: cation-transporting A…	K14802|0|sce:YAL026C|DRS2, FUN38, SWA3; aminophospholipid-translocating P4-type ATPase DRS2 (EC:3.6.3.1); K14802 phospholipid-transporting ATPase [EC:3.6.3.1] (A)	--	[R]	General function prediction only	haloacid dehalogenase-like hydrolase;; E1-E2 ATPase;; haloacid dehalogenase-like hydrolase;; Putative hydrolase of sodium-potassium ATPase alpha subunit	Drs2p {ECO:0000313|EMBL:EIW12337.1} OS=Saccharomyces cerevisiae (strain CEN.PK113-7D) PE=4 SV=1	P	Inorganic ion transport and metabolism	gi|330443374|ref|NP_009376.2| aminophospholipid-translocating P4-type ATPase DRS2 [Saccharomyces cerevisiae S288c]
YAL027W	45.6397	547	36.5219	436	52.8623	625	39.5001	477	23.9253	293	0.683201	-0.325729	normal	0.984056	0.191917	normal	0.947633	-0.201062	normal	0.195489	-0.570292	normal	0.00036169	-0.706969	normal	--	--	--	K15080|0|sce:YAL027W|SAW1; Saw1p; K15080 single-strand annealing weakened protein 1 (A)	--	--	--	Single strand annealing-weakened 1	Saw1p {ECO:0000313|EMBL:EWG87894.1} OS=Saccharomyces cerevisiae R008 PE=4 SV=1	L	Replication, recombination and repair	gi|6319292|ref|NP_009375.1| Saw1p [Saccharomyces cerevisiae S288c]
YAL028W	25.7903	800	20.3763	625	23.5379	707	22.2958	681	28.052	888	0.227835	-0.354924	normal	0.981924	-0.178003	normal	0.918448	-0.236047	normal	0.228283	0.503866	normal	0.340943	0.37449	normal	--	--	--	--	--	--	--	Sec63/Sec62 complex-interacting family	Frt2p {ECO:0000313|EMBL:EIW12335.1} OS=Saccharomyces cerevisiae (strain CEN.PK113-7D) PE=4 SV=1	S	Function unknown	gi|6319291|ref|NP_009374.1| Frt2p [Saccharomyces cerevisiae S288c]
YAL029C	49.1134	5604	52.8952	5783	51.0305	5678	51.2806	6186	55.7501	6323	0.995542	0.0457632	normal	0.999022	0.0189218	normal	0.983428	0.137956	normal	0.982808	0.127675	normal	0.993484	0.0240954	normal	--	--	Molecular Function: binding (GO:0005488);;	K10357|0|sce:YAL029C|MYO4, FUN22, SHE1; myosin 4; K10357 myosin V (A)	--	[Z]	Cytoskeleton	Myosin head (motor domain);; DIL domain;; IQ calmodulin-binding motif	Myo4p {ECO:0000313|EMBL:EIW12334.1} OS=Saccharomyces cerevisiae (strain CEN.PK113-7D) PE=4 SV=1	Z	Cytoskeleton	gi|6319290|ref|NP_009373.1| myosin 4 [Saccharomyces cerevisiae S288c]
YAL030W	499.261	1343	433.748	1152	529.667	1282	664.834	1754	526.52	1645	0.849602	-0.22062	normal	0.996661	-0.0670011	normal	0.501703	0.380012	normal	0.154335	0.511909	normal	0.978641	-0.0999494	normal	--	--	Cellular Component: integral component of membrane (GO:0016021);; Biological Process: vesicle-mediated transport (GO:0016192);;	K08513|9.3165e-66|sce:YAL030W|SNC1; SNAP receptor SNC1; K08513 vesicle-associated membrane protein 4 (A)	SNARE interactions in vesicular transport (ko04130)	[U]	Intracellular trafficking, secretion, and vesicular transport	Synaptobrevin	Snc1p {ECO:0000313|EMBL:EWG87892.1} OS=Saccharomyces cerevisiae R008 PE=4 SV=1	U	Intracellular trafficking, secretion, and vesicular transport	gi|6319289|ref|NP_009372.1| SNAP receptor SNC1 [Saccharomyces cerevisiae S288c]
YAL031W-A	15.8686	23	15.9294	23	11.1988	14	13.7476	20	17.0437	29	0.999226	0.000387904	normal	0.999103	-0.670501	normal	0.999287	-0.183898	normal	0.997648	0.302674	normal	0.997081	0.489828	normal	--	--	--	--	--	--	--	--	EC1118_1A20_0474p {ECO:0000313|EMBL:CAY77618.1} OS=Saccharomyces cerevisiae (strain Lalvin EC1118 / Prise de mousse) PE=4 SV=1	R	General function prediction only	gi|728048730|sp|A0A023PZ94.1|YA031_YEAST RecName: Full=Putative uncharacterized membrane protein YAL031W-A [Saccharomyces cerevisiae S288c]
YAL033W	121.374	731	101.148	598	123.803	712	101.928	613	52.6297	345	0.718059	-0.288612	normal	0.997617	-0.0379304	normal	0.901323	-0.257518	normal	0.00127104	-0.790008	normal	5.34e-07	-0.833309	normal	[J]	Translation, ribosomal structure and biogenesis	Molecular Function: ribonuclease activity (GO:0004540);; Biological Process: tRNA processing (GO:0008033);;	K03537|3.86771e-115|sce:YAL033W|POP5, FUN53; Pop5p (EC:3.1.26.5); K03537 ribonuclease P/MRP protein subunit POP5 [EC:3.1.26.5] (A)	Ribosome biogenesis in eukaryotes (ko03008);; RNA transport (ko03013)	[J]	Translation, ribosomal structure and biogenesis	Rpp14/Pop5 family	Pop5p {ECO:0000313|EMBL:EWG87888.1} OS=Saccharomyces cerevisiae R008 PE=4 SV=1	J	Translation, ribosomal structure and biogenesis	gi|6319286|ref|NP_009369.1| Pop5p [Saccharomyces cerevisiae S288c]
YAL034C	78.9741	2896	64.7915	2414	67.5478	2535	36.0903	1451	59.073	2167	0.407684	-0.262062	normal	0.745464	-0.19199	normal	6.39e-11	-1.00026	down	0.965213	-0.156609	normal	9.4e-05	0.570538	normal	--	--	--	--	--	--	--	SWIRM domain	Conserved protein {ECO:0000313|EMBL:EDN59729.1} OS=Saccharomyces cerevisiae (strain YJM789) PE=4 SV=1	S	Function unknown	gi|151941358|gb|EDN59729.1| conserved protein [Saccharomyces cerevisiae YJM789]
YAL034C-B	0	0	0.6503	1	0	0	0.624809	1	0	0	--	--	--	--	--	--	--	--	--	--	--	--	--	--	--	--	--	Cellular Component: chromosome, centromeric region (GO:0000775);; Cellular Component: nucleus (GO:0005634);; Biological Process: mitotic nuclear division (GO:0007067);;	K11559|4.38053e-21|sce:YAL034W-A|MTW1, DSN3, NSL2; Mtw1p; K11559 kinetochore protein Mis12/MTW1 (A)	--	--	--	--	Uncharacterized protein {ECO:0000313|EMBL:EWG87885.1} OS=Saccharomyces cerevisiae R008 PE=4 SV=1	S	Function unknown	gi|74675893|sp|O13515.1|YA034_YEAST RecName: Full=Putative uncharacterized protein YAL034C-B; Flags: Precursor [Saccharomyces cerevisiae S288c]
YAL034W-A	41.5831	595	47.3034	684	41.5816	611	43.4329	626	41.5495	575	0.948778	0.201017	normal	0.997711	0.0382059	normal	0.973863	0.0684487	normal	0.911021	-0.250451	normal	0.971008	-0.129691	normal	--	--	Cellular Component: chromosome, centromeric region (GO:0000775);; Cellular Component: nucleus (GO:0005634);; Biological Process: mitotic nuclear division (GO:0007067);;	K11559|1.32435e-174|sce:YAL034W-A|MTW1, DSN3, NSL2; Mtw1p; K11559 kinetochore protein Mis12/MTW1 (A)	--	--	--	Mis12 protein	Mis12-like protein {ECO:0000313|EMBL:EDN59728.1} OS=Saccharomyces cerevisiae (strain YJM789) PE=4 SV=1	S	Function unknown	gi|6319283|ref|NP_009367.1| Mtw1p [Saccharomyces cerevisiae S288c]
YAL035W	130.481	10303	140.691	11194	128.044	10331	143.959	11291	138.287	10281	0.991671	0.120058	normal	0.999531	0.00391497	normal	0.989998	0.127545	normal	0.988349	-0.123776	normal	0.98867	-0.142667	normal	[J]	Translation, ribosomal structure and biogenesis	Molecular Function: GTPase activity (GO:0003924);; Molecular Function: GTP binding (GO:0005525);; Biological Process: GTP catabolic process (GO:0006184);;	K03243|0|sce:YAL035W|FUN12, yIF2; translation initiation factor eIF5B; K03243 translation initiation factor 5B (A)	RNA transport (ko03013)	[J]	Translation, ribosomal structure and biogenesis	Elongation factor Tu GTP binding domain;; Translation-initiation factor 2;; Elongation factor Tu domain 2;; 50S ribosome-binding GTPase	Fun12p {ECO:0000313|EMBL:EWG92649.1} OS=Saccharomyces cerevisiae P301 PE=4 SV=1	J	Translation, ribosomal structure and biogenesis	gi|584372719|gb|EWG92649.1| Fun12p [Saccharomyces cerevisiae P301]
YAL036C	116.408	3442	140.045	4204	115.801	3461	124.601	3795	93.3025	2860	0.137879	0.288809	normal	0.998593	0.00793906	normal	0.977919	0.136222	normal	0.0624536	-0.556387	normal	0.0353946	-0.415345	normal	[R]	General function prediction only	Molecular Function: GTP binding (GO:0005525);;	K06944|0|sce:YAL036C|RBG1, FUN11; Rbg1p; K06944 (A)	--	[T]	Signal transduction mechanisms	TGS domain;; 50S ribosome-binding GTPase;; Ferrous iron transport protein B	Rbg1p {ECO:0000313|EMBL:EGA88149.1} OS=Saccharomyces cerevisiae (strain Zymaflore VL3) PE=4 SV=1	T	Signal transduction mechanisms	gi|6319281|ref|NP_009364.1| Rbg1p [Saccharomyces cerevisiae S288c]
YAL037C-B	7783.6	123683	8385.19	129243	7676.66	117215	13993.9	219256	14026.7	239400	0.999778	0.063853	normal	0.999941	-0.0774892	normal	1.1e-06	0.821423	normal	1.26e-05	0.888262	normal	0.999414	0.119306	normal	[G]	Carbohydrate transport and metabolism	Molecular Function: magnesium ion binding (GO:0000287);; Molecular Function: pyruvate kinase activity (GO:0004743);; Molecular Function: ATP binding (GO:0005524);; Cellular Component: cytosol (GO:0005829);; Biological Process: glycolytic process (GO:0006096);; Biological Process: phosphorylation (GO:0016310);; Molecular Function: potassium ion binding (GO:0030955);;	K00873|0|sce:YAL038W|CDC19, PYK1; pyruvate kinase CDC19 (EC:2.7.1.40); K00873 pyruvate kinase [EC:2.7.1.40] (A)	Glycolysis / Gluconeogenesis (ko00010);; Purine metabolism (ko00230);; Pyruvate metabolism (ko00620);; Carbon metabolism (ko01200);; Biosynthesis of amino acids (ko01230)	[G]	Carbohydrate transport and metabolism	--	Pyruvate kinase {ECO:0000256|RuleBase:RU000504} OS=Saccharomyces cerevisiae R008 PE=3 SV=1	G	Carbohydrate transport and metabolism	gi|6319279|ref|NP_009362.1| pyruvate kinase CDC19 [Saccharomyces cerevisiae S288c]
YAL037W	40.711	501	38.69	477	40.2779	498	28.5171	353	20.9758	269	0.989923	-0.070177	normal	0.997978	-0.00864388	normal	0.23021	-0.506533	normal	0.00130228	-0.821371	normal	0.680189	-0.397112	normal	--	--	--	--	--	--	--	--	Uncharacterized protein {ECO:0000313|EMBL:EWG87882.1} OS=Saccharomyces cerevisiae R008 PE=4 SV=1	S	Function unknown	gi|6319280|ref|NP_009363.1| hypothetical protein YAL037W [Saccharomyces cerevisiae S288c]
YAL038W	3039.41	97326	3260.19	103951	3099.15	96996	5458.34	175849	5239.64	175995	0.999515	0.0954198	normal	0.999982	-0.00489995	normal	2.25e-07	0.84889	normal	0.00131382	0.758555	normal	0.999644	-0.00630235	normal	[G]	Carbohydrate transport and metabolism	Molecular Function: magnesium ion binding (GO:0000287);; Molecular Function: pyruvate kinase activity (GO:0004743);; Molecular Function: ATP binding (GO:0005524);; Cellular Component: cytosol (GO:0005829);; Biological Process: glycolytic process (GO:0006096);; Biological Process: phosphorylation (GO:0016310);; Molecular Function: potassium ion binding (GO:0030955);;	K00873|0|sce:YAL038W|CDC19, PYK1; pyruvate kinase CDC19 (EC:2.7.1.40); K00873 pyruvate kinase [EC:2.7.1.40] (A)	Glycolysis / Gluconeogenesis (ko00010);; Purine metabolism (ko00230);; Pyruvate metabolism (ko00620);; Carbon metabolism (ko01200);; Biosynthesis of amino acids (ko01230)	[G]	Carbohydrate transport and metabolism	Pyruvate kinase, barrel domain;; Pyruvate kinase, alpha/beta domain;; HpcH/HpaI aldolase/citrate lyase family	Pyruvate kinase {ECO:0000256|RuleBase:RU000504} OS=Saccharomyces cerevisiae R008 PE=3 SV=1	G	Carbohydrate transport and metabolism	gi|6319279|ref|NP_009362.1| pyruvate kinase CDC19 [Saccharomyces cerevisiae S288c]
YAL039C	43.342	715	43.0673	690	44.1583	679	39.4574	634	51.0134	922	0.989855	-0.0508163	normal	0.996932	-0.0744022	normal	0.952706	-0.17731	normal	0.559205	0.415742	normal	0.00482231	0.531459	normal	--	--	Cellular Component: mitochondrion (GO:0005739);;	K01764|0|sce:YAL039C|CYC3; holocytochrome c synthase CYC3 (EC:4.4.1.17); K01764 cytochrome c heme-lyase [EC:4.4.1.17] (A)	Porphyrin and chlorophyll metabolism (ko00860)	[CO]	Energy production and conversion;; Posttranslational modification, protein turnover, chaperones	Cytochrome c/c1 heme lyase	Cyc3p {ECO:0000313|EMBL:EWG87878.1} OS=Saccharomyces cerevisiae R008 PE=4 SV=1	CO	Energy production and conversion;; Posttranslational modification, protein turnover, chaperones	gi|628132493|gb|AHY74328.1| Cyc3p [Saccharomyces cerevisiae YJM993]
YAL040C	62.4456	2623	57.3015	2367	61.5399	2474	58.4256	2429	70.3675	3115	0.964915	-0.147648	normal	0.995401	-0.0843322	normal	0.976967	-0.11527	normal	0.637163	0.39473	normal	0.261594	0.351127	normal	--	--	--	K06646|0|sce:YAL040C|CLN3, DAF1, FUN10, WHI1; Cln3p; K06646 G1/S-specific cyclin CLN3 (A)	Cell cycle - yeast (ko04111);; Meiosis - yeast (ko04113)	[D]	Cell cycle control, cell division, chromosome partitioning	Cyclin, N-terminal domain	Cln3p {ECO:0000313|EMBL:EWG97688.1} OS=Saccharomyces cerevisiae R103 PE=3 SV=1	D	Cell cycle control, cell division, chromosome partitioning	gi|584377845|gb|EWG97688.1| Cln3p [Saccharomyces cerevisiae R103]
YAL041W	37.8538	1985	39.8696	2095	38.2154	2010	43.079	2258	39.1904	2025	0.988535	0.0781648	normal	0.998018	0.0180455	normal	0.957485	0.181151	normal	0.976899	-0.0500261	normal	0.960063	-0.164477	normal	--	--	Molecular Function: Rho guanyl-nucleotide exchange factor activity (GO:0005089);; Molecular Function: phospholipid binding (GO:0005543);; Cellular Component: intracellular (GO:0005622);; Biological Process: regulation of Rho protein signal transduction (GO:0035023);;	K11236|0|sce:YAL041W|CDC24, CLS4; Cdc24p; K11236 cell division control protein 24 (A)	MAPK signaling pathway - yeast (ko04011)	[T]	Signal transduction mechanisms	RhoGEF domain;; CDC24 Calponin;; Pleckstrin homology domain;; PB1 domain	Cdc24p {ECO:0000313|EMBL:EWG87877.1} OS=Saccharomyces cerevisiae R008 PE=4 SV=1	T	Signal transduction mechanisms	gi|6319276|ref|NP_009359.1| Cdc24p [Saccharomyces cerevisiae S288c]
YAL042C-A	15.4268	46	15.3886	45	7.62016	21	15.716	47	42.3106	146	0.99847	-0.0302317	normal	0.955521	-1.0878	normal	0.997621	0.025093	normal	6.92e-07	1.6411	up	7.73e-08	1.58951	up	--	--	Biological Process: ER to Golgi vesicle-mediated transport (GO:0006888);; Molecular Function: endodeoxyribonuclease activity, producing 5'-phosphomonoesters (GO:0016888);;	--	--	[U]	Intracellular trafficking, secretion, and vesicular transport	--	Erv46p {ECO:0000313|EMBL:EWG87876.1} OS=Saccharomyces cerevisiae R008 PE=4 SV=1	U	Intracellular trafficking, secretion, and vesicular transport	gi|6319274|ref|NP_009358.1| Erv46p [Saccharomyces cerevisiae S288c]
YAL042W	179.575	5583	189.323	5816	184.549	5507	187.974	5718	194.252	6138	0.994928	0.0593849	normal	0.999	-0.0197696	normal	0.990078	0.0299231	normal	0.986257	0.0766466	normal	0.989841	0.094728	normal	--	--	Biological Process: ER to Golgi vesicle-mediated transport (GO:0006888);;	--	--	[U]	Intracellular trafficking, secretion, and vesicular transport	Endoplasmic reticulum vesicle transporter;; Endoplasmic Reticulum-Golgi Intermediate Compartment (ERGIC)	Erv46p {ECO:0000313|EMBL:EIW12318.1} OS=Saccharomyces cerevisiae (strain CEN.PK113-7D) PE=4 SV=1	U	Intracellular trafficking, secretion, and vesicular transport	gi|6319274|ref|NP_009358.1| Erv46p [Saccharomyces cerevisiae S288c]
YAL043C	32.5701	2006	34.8497	2125	33.8598	2038	36.0345	2164	37.1189	2258	0.987842	0.0834914	normal	0.997979	0.0228188	normal	0.976357	0.104715	normal	0.975109	0.0864183	normal	0.985818	0.0537991	normal	--	--	--	K06100|0|sce:YAL043C|PTA1, FUN39; Pta1p; K06100 symplekin (A)	mRNA surveillance pathway (ko03015)	[A]	RNA processing and modification	Domain of unknown function (DUF3453)	Pta1p {ECO:0000313|EMBL:EIW12317.1} OS=Saccharomyces cerevisiae (strain CEN.PK113-7D) PE=4 SV=1	A	RNA processing and modification	gi|6319273|ref|NP_009356.1| Pta1p [Saccharomyces cerevisiae S288c]
YAL044C	1311.41	7576	1581.27	8919	1421.86	7646	1416.58	8043	1750.49	11953	0.657087	0.235815	normal	0.999308	0.0132668	normal	0.990568	0.081737	normal	0.673918	0.421251	normal	3.27e-05	0.563958	normal	[E]	Amino acid transport and metabolism	Cellular Component: glycine cleavage complex (GO:0005960);; Biological Process: glycine decarboxylation via glycine cleavage system (GO:0019464);;	K02437|1.96147e-110|sce:YAL044C|GCV3; glycine decarboxylase subunit H; K02437 glycine cleavage system H protein (A)	Glycine, serine and threonine metabolism (ko00260);; Glyoxylate and dicarboxylate metabolism (ko00630)	[E]	Amino acid transport and metabolism	Glycine cleavage H-protein;; Biotin-requiring enzyme	Gcv3p {ECO:0000313|EMBL:EGA88168.1} OS=Saccharomyces cerevisiae (strain Zymaflore VL3) PE=3 SV=1	E	Amino acid transport and metabolism	gi|323306135|gb|EGA59867.1| Gcv3p [Saccharomyces cerevisiae FostersB]
YAL044W-A	472.018	954	388.694	756	494.738	866	261.171	506	111.502	270	0.249215	-0.334557	normal	0.990187	-0.139436	normal	2.33e-07	-0.915906	normal	3.62e-14	-1.47756	down	1.72e-07	-0.90894	normal	[T]	Signal transduction mechanisms	--	--	--	[T]	Signal transduction mechanisms	BolA-like protein	Uncharacterized protein {ECO:0000313|EMBL:EIW12315.1} OS=Saccharomyces cerevisiae (strain CEN.PK113-7D) PE=3 SV=1	T	Signal transduction mechanisms	gi|12621476|ref|NP_075206.1| hypothetical protein YAL044W-A [Saccharomyces cerevisiae S288c]
YAL045C	11.1998	16	12.746	17	9.39805	11	14.351	20	21.77	39	--	--	--	--	--	--	--	--	--	0.933435	1.08425	normal	0.973412	0.894323	normal	--	--	--	--	--	--	--	--	EC1118_1A20_0254p {ECO:0000313|EMBL:CAY77598.1} OS=Saccharomyces cerevisiae (strain Lalvin EC1118 / Prise de mousse) PE=4 SV=1	T	Signal transduction mechanisms	gi|731281|sp|P39725.1|YAE5_YEAST RecName: Full=Putative uncharacterized protein YAL045C [Saccharomyces cerevisiae S288c]
YAL046C	239.642	629	197.644	501	255.322	588	133.47	339	179.841	559	0.58407	-0.326902	normal	0.996386	-0.0970504	normal	5.6e-06	-0.891219	normal	0.953676	0.156205	normal	0.000114778	0.710937	normal	[T]	Signal transduction mechanisms	--	--	--	[T]	Signal transduction mechanisms	BolA-like protein	Aim1p {ECO:0000313|EMBL:EWG87871.1} OS=Saccharomyces cerevisiae R008 PE=3 SV=1	T	Signal transduction mechanisms	gi|6319270|ref|NP_009353.1| Aim1p [Saccharomyces cerevisiae S288c]
YAL047C	18.7148	688	15.7809	588	17.0297	647	24.4734	909	20.1428	688	0.92112	-0.22561	normal	0.996532	-0.088482	normal	0.502666	0.396035	normal	0.92708	0.224607	normal	0.171281	-0.40839	normal	--	--	--	--	--	--	--	Micro-tubular organiser Mto1 C-term Mto2-binding region	K7_Spc72p {ECO:0000313|EMBL:GAA21376.1} OS=Saccharomyces cerevisiae (strain Kyokai no. 7 / NBRC 101557) PE=4 SV=1	Z	Cytoskeleton	gi|330443372|ref|NP_009352.2| Spc72p [Saccharomyces cerevisiae S288c]
YAL047W-A	14.0861	30	12.2332	25	7.74121	14	8.73775	18	11.2702	28	0.998856	-0.248118	normal	0.99396	-1.03687	normal	0.997164	-0.666412	normal	0.998033	0.147829	normal	0.99659	0.580595	normal	[R]	General function prediction only	Biological Process: mitochondrion inheritance (GO:0000001);; Molecular Function: GTPase activity (GO:0003924);; Molecular Function: calcium ion binding (GO:0005509);; Molecular Function: GTP binding (GO:0005525);; Biological Process: GTP catabolic process (GO:0006184);; Biological Process: small GTPase mediated signal transduction (GO:0007264);; Cellular Component: integral component of membrane …	K07870|5.82464e-35|sce:YAL048C|GEM1, GON1; ERMES complex Ca(2+)-binding regulatory GTPase GEM1 (EC:3.6.5.-); K07870 Ras homolog gene family, member T1 (A)	--	[V]	Defense mechanisms	--	Uncharacterized protein {ECO:0000313|EMBL:EWG87869.1} OS=Saccharomyces cerevisiae R008 PE=4 SV=1	V	Defense mechanisms	gi|728048688|sp|A0A023PZE2.1|YA047_YEAST RecName: Full=Putative uncharacterized membrane protein YAL047W-A [Saccharomyces cerevisiae S288c]
YAL048C	19.1283	803	16.943	714	18.2954	768	19.2736	812	19.217	784	0.964616	-0.168705	normal	0.997086	-0.0641946	normal	0.97646	0.0115095	normal	0.958185	0.133402	normal	0.980427	-0.0579881	normal	[R]	General function prediction only	Molecular Function: GTPase activity (GO:0003924);; Molecular Function: calcium ion binding (GO:0005509);; Molecular Function: GTP binding (GO:0005525);; Cellular Component: mitochondrial outer membrane (GO:0005741);; Biological Process: GTP catabolic process (GO:0006184);; Biological Process: small GTPase mediated signal transduction (GO:0007264);; Cellular Component: integral component of membra…	K07870|0|sce:YAL048C|GEM1, GON1; ERMES complex Ca(2+)-binding regulatory GTPase GEM1 (EC:3.6.5.-); K07870 Ras homolog gene family, member T1 (A)	--	[V]	Defense mechanisms	Miro-like protein;; EF hand associated;; EF hand associated;; Ras family;; 50S ribosome-binding GTPase;; Dynamin family;; ADP-ribosylation factor family	Mitochondrial Rho GTPase {ECO:0000256|PIRNR:PIRNR037488} OS=Saccharomyces cerevisiae R008 PE=3 SV=1	V	Defense mechanisms	gi|6319268|ref|NP_009351.1| ERMES complex Ca(2+)-binding regulatory GTPase GEM1 [Saccharomyces cerevisiae S288c]
YAL049C	103.83	1078	101.389	1038	104.332	1051	103.244	1082	127.359	1450	0.989429	-0.0540542	normal	0.997532	-0.0365529	normal	0.977682	0.000808162	normal	0.261848	0.480158	normal	0.0762238	0.414224	normal	[Q]	Secondary metabolites biosynthesis, transport and catabolism	--	--	--	[R]	General function prediction only	Dienelactone hydrolase family;; Alpha/beta hydrolase family	Conserved protein {ECO:0000313|EMBL:EDN59712.1} OS=Saccharomyces cerevisiae (strain YJM789) PE=4 SV=1	R	General function prediction only	gi|6319267|ref|NP_009350.1| Aim2p [Saccharomyces cerevisiae S288c]
YAL051W	28.4708	1921	27.9377	1900	27.247	1854	33.1764	2254	38.0141	2491	0.992306	-0.0154303	normal	0.997327	-0.0511834	normal	0.930772	0.225815	normal	0.644568	0.389195	normal	0.972988	0.136628	normal	--	--	Molecular Function: sequence-specific DNA binding transcription factor activity (GO:0003700);; Biological Process: regulation of transcription, DNA-templated (GO:0006355);; Biological Process: transcription from RNA polymerase II promoter (GO:0006366);;	--	--	--	--	Fungal Zn(2)-Cys(6) binuclear cluster domain	Oaf1p {ECO:0000313|EMBL:CAY77592.1} OS=Saccharomyces cerevisiae (strain Lalvin EC1118 / Prise de mousse) PE=4 SV=1	K	Transcription	gi|330443370|ref|NP_009349.3| Oaf1p [Saccharomyces cerevisiae S288c]
YAL053W	117.754	5325	106.742	4855	122.54	5508	78.3657	3640	88.569	4289	0.980619	-0.132854	normal	0.99852	0.0487361	normal	0.00995349	-0.553048	normal	0.971152	-0.179788	normal	0.905927	0.229093	normal	--	--	--	--	--	--	--	Transient receptor potential (TRP) ion channel;; ML-like domain	Flavin carrier {ECO:0000313|EMBL:EDN59710.1} OS=Saccharomyces cerevisiae (strain YJM789) PE=4 SV=1	R	General function prediction only	gi|330443368|ref|NP_009348.2| Flc2p [Saccharomyces cerevisiae S288c]
YAL054C	9.61091	447	7.83266	359	9.47105	424	12.9025	598	9.20706	456	0.826607	-0.314618	normal	0.997511	-0.0759989	normal	0.539817	0.413256	normal	0.835676	0.341776	normal	0.38739	-0.397166	normal	[I]	Lipid transport and metabolism	Molecular Function: acetate-CoA ligase activity (GO:0003987);; Molecular Function: ATP binding (GO:0005524);; Cellular Component: endoplasmic reticulum (GO:0005783);; Cellular Component: cytosol (GO:0005829);; Molecular Function: AMP binding (GO:0016208);; Biological Process: acetyl-CoA biosynthetic process from acetate (GO:0019427);;	K01895|0|sce:YAL054C|ACS1, FUN44; acetate--CoA ligase 1 (EC:6.2.1.1); K01895 acetyl-CoA synthetase [EC:6.2.1.1] (A)	Glycolysis / Gluconeogenesis (ko00010);; Pyruvate metabolism (ko00620);; Propanoate metabolism (ko00640);; Methane metabolism (ko00680);; Carbon metabolism (ko01200)	[I]	Lipid transport and metabolism	AMP-binding enzyme;; AMP-binding enzyme C-terminal domain	Acetyl-coenzyme A synthetase {ECO:0000256|RuleBase:RU361147} OS=Saccharomyces cerevisiae (strain YJM789) PE=3 SV=1	H	Coenzyme transport and metabolism	gi|6319264|ref|NP_009347.1| acetate--CoA ligase 1 [Saccharomyces cerevisiae S288c]
YAL055W	71.6578	917	69.0272	845	80.4778	928	54.6152	690	47.8603	661	0.981409	-0.117342	normal	0.99774	0.0171805	normal	0.418345	-0.413505	normal	0.758224	-0.354121	normal	0.979485	-0.0692515	normal	--	--	--	--	--	--	--	Peroxisomal biogenesis protein family	K7_Pex22p {ECO:0000313|EMBL:GAA21370.1} OS=Saccharomyces cerevisiae (strain Kyokai no. 7 / NBRC 101557) PE=4 SV=1	U	Intracellular trafficking, secretion, and vesicular transport	gi|6319263|ref|NP_009346.1| Pex22p [Saccharomyces cerevisiae S288c]
YAL056C-A	21.3621	48	10.3606	23	22.9664	47	18.8733	43	9.27841	25	0.927447	-1.01133	normal	0.99941	-0.0296177	normal	0.997423	-0.154406	normal	0.998388	0.107513	normal	0.981569	-0.746295	normal	--	--	--	K08054|1.77289e-41|sce:YAL058W|CNE1, FUN48; Cne1p; K08054 calnexin (A)	Protein processing in endoplasmic reticulum (ko04141);; Phagosome (ko04145)	--	--	--	Uncharacterized protein {ECO:0000313|EMBL:EWG87861.1} OS=Saccharomyces cerevisiae R008 PE=4 SV=1	O	Posttranslational modification, protein turnover, chaperones	gi|74675891|sp|O13513.1|YA056_YEAST RecName: Full=Putative uncharacterized protein YAL056C-A [Saccharomyces cerevisiae S288c]
YAL056W	44.9317	2592	50.9196	2951	46.2024	2688	54.0555	3102	52.6863	2964	0.90607	0.187445	normal	0.997542	0.0524433	normal	0.910863	0.254367	normal	0.981738	0.00527566	normal	0.986704	-0.0731073	normal	--	--	--	--	--	--	--	Galactose oxidase, central domain;; Kelch motif;; Galactose oxidase, central domain;; Kelch motif	K7_Gpb2p {ECO:0000313|EMBL:GAA21369.1} OS=Saccharomyces cerevisiae (strain Kyokai no. 7 / NBRC 101557) PE=4 SV=1	T	Signal transduction mechanisms	gi|330443366|ref|NP_009345.3| Gpb2p [Saccharomyces cerevisiae S288c]
YAL058W	20.8418	757	18.7127	678	20.6967	741	18.2941	653	16.3664	599	0.971045	-0.15824	normal	0.997677	-0.03077	normal	0.933096	-0.216942	normal	0.946401	-0.179056	normal	0.970262	-0.131628	normal	--	--	--	K08054|0|sce:YAL058W|CNE1, FUN48; Cne1p; K08054 calnexin (A)	Protein processing in endoplasmic reticulum (ko04141);; Phagosome (ko04145)	[O]	Posttranslational modification, protein turnover, chaperones	Calreticulin family	K7_Cne1p {ECO:0000313|EMBL:GAA21368.1} OS=Saccharomyces cerevisiae (strain Kyokai no. 7 / NBRC 101557) PE=3 SV=1	O	Posttranslational modification, protein turnover, chaperones	gi|6319260|ref|NP_009343.1| Cne1p [Saccharomyces cerevisiae S288c]
YAL059W	208.296	8831	200.557	6815	195.89	8472	182.684	6417	180.07	6981	0.000706291	-0.373371	normal	0.998781	-0.0598658	normal	0.149376	-0.46505	normal	0.988709	0.0336461	normal	0.988707	0.114003	normal	--	--	--	--	--	--	--	Alb1	Ecm1p {ECO:0000313|EMBL:EIW12342.1} OS=Saccharomyces cerevisiae (strain CEN.PK113-7D) PE=4 SV=1	S	Function unknown	gi|330443364|ref|NP_009342.2| Ecm1p [Saccharomyces cerevisiae S288c]
YAL062W	18.0279	593	14.6629	473	21.8978	682	17.1539	555	13.945	489	0.636802	-0.324795	normal	0.976981	0.201355	normal	0.970991	-0.0996267	normal	0.968059	0.0466794	normal	0.953082	-0.189463	normal	[E]	Amino acid transport and metabolism	Molecular Function: glutamate dehydrogenase (NADP+) activity (GO:0004354);; Biological Process: cellular amino acid metabolic process (GO:0006520);; Biological Process: oxidation-reduction process (GO:0055114);;	K00262|0|sce:YAL062W|GDH3, FUN51; glutamate dehydrogenase (NADP(+)) GDH3 (EC:1.4.1.4); K00262 glutamate dehydrogenase (NADP+) [EC:1.4.1.4] (A)	Alanine, aspartate and glutamate metabolism (ko00250);; Arginine and proline metabolism (ko00330);; Nitrogen metabolism (ko00910)	[E]	Amino acid transport and metabolism	Glutamate/Leucine/Phenylalanine/Valine dehydrogenase;; Glu/Leu/Phe/Val dehydrogenase, dimerisation domain	Glutamate dehydrogenase {ECO:0000256|PIRNR:PIRNR000185} OS=Saccharomyces cerevisiae (strain Lalvin EC1118 / Prise de mousse) PE=3 SV=1	E	Amino acid transport and metabolism	gi|259144641|emb|CAY77582.1| Gdh3p [Saccharomyces cerevisiae EC1118]
YAL063C	4.71415	455	3.18494	303	1.15686	108	2.46016	231	4.1777	415	0.00297432	-0.583604	normal	0	-2.06257	down	3.48e-06	-0.974556	normal	0.611164	0.449407	normal	2e-05	0.832552	normal	--	--	--	--	--	--	--	Flocculin repeat;; PA14 domain;; Flocculin type 3 repeat;; GLEYA domain	Flocculin {ECO:0000313|EMBL:AFJ20718.1} OS=Saccharomyces cerevisiae (Baker&apos;s yeast) PE=4 SV=1	R	General function prediction only	gi|6319255|ref|NP_009338.1| Flo9p [Saccharomyces cerevisiae S288c]
YAL064C-A	7.63719	21	4.92319	13	4.58023	11	7.95576	21	11.7145	38	0.998635	-0.630024	normal	0.998721	-0.863022	normal	0.999376	-0.00403458	normal	0.769473	1.37823	normal	0.984583	0.794165	normal	--	--	--	--	--	--	--	PA14 domain;; GLEYA domain	Conserved protein {ECO:0000313|EMBL:EDN59786.1} OS=Saccharomyces cerevisiae (strain YJM789) PE=4 SV=1	R	General function prediction only	gi|7839146|ref|NP_058136.1| Tda8p [Saccharomyces cerevisiae S288c]
YAL065C	1.25193	4	4.26429	13	1.43719	4	3.91203	12	0.3211	1	--	--	--	--	--	--	--	--	--	--	--	--	--	--	--	--	--	--	--	--	--	--	--	K7_Yal065cp {ECO:0000313|EMBL:GAA21446.1} OS=Saccharomyces cerevisiae (strain Kyokai no. 7 / NBRC 101557) PE=4 SV=1	R	General function prediction only	gi|349576274|dbj|GAA21446.1| K7_Yal065cp [Saccharomyces cerevisiae Kyokai no. 7]
YAL067C	2.69395	72	1.14187	31	2.77419	75	3.7116	102	3.90828	108	0.201038	-1.17447	normal	0.999199	0.0579378	normal	0.96279	0.483263	normal	1.15e-05	1.71741	up	0.992489	0.0736329	normal	[GEPR]	Carbohydrate transport and metabolism;; Amino acid transport and metabolism;; Inorganic ion transport and metabolism;; General function prediction only	Cellular Component: integral component of membrane (GO:0016021);; Biological Process: transmembrane transport (GO:0055085);;	--	--	[G]	Carbohydrate transport and metabolism	Major Facilitator Superfamily	Suppressor of sulfoxyde ethionine resistance {ECO:0000313|EMBL:EDN59792.1} OS=Saccharomyces cerevisiae (strain YJM789) PE=4 SV=1	G	Carbohydrate transport and metabolism	gi|6319250|ref|NP_009333.1| Seo1p [Saccharomyces cerevisiae S288c]
YAL068C	0	0	0	0	0	0	0.769808	1	0	0	--	--	--	--	--	--	--	--	--	--	--	--	--	--	--	--	--	--	--	--	--	--	Seripauperin and TIP1 family	YAL068C-like protein {ECO:0000313|EMBL:EGA86569.1} OS=Saccharomyces cerevisiae (strain Zymaflore VL3) PE=4 SV=1	R	General function prediction only	gi|323354735|gb|EGA86569.1| YAL068C-like protein [Saccharomyces cerevisiae VL3]
YAR002C-A	986.454	8432	976.576	8406	959.773	7972	815.464	7062	750.378	6590	0.99739	-0.00403978	normal	0.997631	-0.0809212	normal	0.941828	-0.260244	normal	0.851046	-0.352078	normal	0.989637	-0.107268	normal	--	--	Biological Process: transport (GO:0006810);; Cellular Component: integral component of membrane (GO:0016021);;	--	--	[U]	Intracellular trafficking, secretion, and vesicular transport	emp24/gp25L/p24 family/GOLD	Erp1p {ECO:0000313|EMBL:EWG87920.1} OS=Saccharomyces cerevisiae R008 PE=3 SV=1	U	Intracellular trafficking, secretion, and vesicular transport	gi|6319319|ref|NP_009402.1| Erp1p [Saccharomyces cerevisiae S288c]
YAR002W	70.7295	2442	68.4885	2354	70.8806	2413	62.5211	2143	71.0886	2427	0.991642	-0.052499	normal	0.998191	-0.0172267	normal	0.953619	-0.192746	normal	0.978794	0.0429516	normal	0.956585	0.1719	normal	--	--	--	K18718|0|sce:YAR002W|NUP60; Nup60p; K18718 nucleoporin NUP60 (A)	--	--	--	--	Nup60p {ECO:0000313|EMBL:EIW12362.1} OS=Saccharomyces cerevisiae (strain CEN.PK113-7D) PE=4 SV=1	K	Transcription	gi|6319318|ref|NP_009401.1| Nup60p [Saccharomyces cerevisiae S288c]
YAR003W	55.0431	1975	51.1393	1917	52.9617	1945	49.6204	1817	57.2015	1973	0.991453	-0.0425525	normal	0.997964	-0.0220688	normal	0.972129	-0.124657	normal	0.976704	0.0404251	normal	0.977359	0.111221	normal	[R]	General function prediction only	--	K14961|0|sce:YAR003W|SWD1, CPS50, FUN16, SAF49; Swd1p; K14961 COMPASS component SWD1 (A)	--	[R]	General function prediction only	WD domain, G-beta repeat;; Eukaryotic translation initiation factor eIF2A	Swd1p {ECO:0000313|EMBL:EWG87921.1} OS=Saccharomyces cerevisiae R008 PE=4 SV=1	R	General function prediction only	gi|6319320|ref|NP_009403.1| Swd1p [Saccharomyces cerevisiae S288c]
YAR007C	56.3348	2174	61.8093	2402	61.806	2396	59.5081	2304	63.6633	2436	0.967161	0.144198	normal	0.975699	0.140201	normal	0.979906	0.0791637	normal	0.979567	0.019196	normal	0.984809	0.0728154	normal	[L]	Replication, recombination and repair	Molecular Function: DNA binding (GO:0003677);; Cellular Component: nucleus (GO:0005634);; Biological Process: DNA replication (GO:0006260);;	K07466|0|sce:YAR007C|RFA1, BUF2, FUN3, RPA1, RPA70; Rfa1p; K07466 replication factor A1 (A)	DNA replication (ko03030);; Nucleotide excision repair (ko03420);; Mismatch repair (ko03430);; Homologous recombination (ko03440)	[L]	Replication, recombination and repair	Replication factor-A C terminal domain;; OB-fold nucleic acid binding domain;; Replication factor-A protein 1, N-terminal domain	RF-A {ECO:0000313|EMBL:EDN59765.1} OS=Saccharomyces cerevisiae (strain YJM789) PE=4 SV=1	L	Replication, recombination and repair	gi|6319321|ref|NP_009404.1| Rfa1p [Saccharomyces cerevisiae S288c]
YAR008W	33.5016	689	33.5544	694	34.9538	727	34.9365	713	34.962	697	0.990968	0.0108215	normal	0.996824	0.0773189	normal	0.975238	0.0446993	normal	0.969289	0.00514246	normal	0.981425	-0.0401353	normal	[J]	Translation, ribosomal structure and biogenesis	Molecular Function: nuclease activity (GO:0004518);; Biological Process: tRNA processing (GO:0008033);;	K15323|0|sce:YAR008W|SEN34, FUN4; Sen34p (EC:4.6.1.16); K15323 tRNA-splicing endonuclease subunit Sen34 [EC:3.1.27.9] (A)	--	[J]	Translation, ribosomal structure and biogenesis	tRNA intron endonuclease, catalytic C-terminal domain	Sen34p {ECO:0000313|EMBL:EGA84119.1} OS=Saccharomyces cerevisiae (strain Lalvin QA23) PE=4 SV=1	J	Translation, ribosomal structure and biogenesis	gi|323349908|gb|EGA84119.1| Sen34p [Saccharomyces cerevisiae Lalvin QA23]
YAR014C	50.0908	2914	60.7916	3533	51.433	3007	54.5437	3122	56.7641	3179	0.228565	0.278169	normal	0.997893	0.0453054	normal	0.981414	0.0948548	normal	0.971765	-0.153262	normal	0.989629	0.0185916	normal	--	--	--	--	--	--	--	SH3 domain	Bud14p {ECO:0000313|EMBL:EIW12368.1} OS=Saccharomyces cerevisiae (strain CEN.PK113-7D) PE=4 SV=1	D	Cell cycle control, cell division, chromosome partitioning	gi|330443386|ref|NP_009408.3| Bud14p [Saccharomyces cerevisiae S288c]
YAR015W	650.18	11913	858.842	15653	662.83	11955	729.413	13375	1008.67	19247	0.000138593	0.394271	normal	0.999608	0.00507685	normal	0.987859	0.162435	normal	0.956609	0.297088	normal	0.000466496	0.517534	normal	[F]	Nucleotide transport and metabolism	Molecular Function: phosphoribosylaminoimidazolesuccinocarboxamide synthase activity (GO:0004639);; Molecular Function: ATP binding (GO:0005524);; Biological Process: 'de novo' IMP biosynthetic process (GO:0006189);;	K01923|0|sce:YAR015W|ADE1; phosphoribosylaminoimidazolesuccinocarboxamide synthase (EC:6.3.2.6); K01923 phosphoribosylaminoimidazole-succinocarboxamide synthase [EC:6.3.2.6] (A)	Purine metabolism (ko00230)	[F]	Nucleotide transport and metabolism	SAICAR synthetase	Ade1p {ECO:0000313|EMBL:EWG87925.1} OS=Saccharomyces cerevisiae R008 PE=3 SV=1	F	Nucleotide transport and metabolism	gi|6319326|ref|NP_009409.1| phosphoribosylaminoimidazolesuccinocarboxamide synthase [Saccharomyces cerevisiae S288c]
YAR018C	37.5887	1216	34.9147	1141	36.1148	1171	25.8338	829	25.3211	791	0.985529	-0.0913056	normal	0.997137	-0.0543469	normal	0.0191087	-0.555787	normal	0.134014	-0.528149	normal	0.978914	-0.0750186	normal	[RTKL]	General function prediction only;; Signal transduction mechanisms;; Transcription;; Replication, recombination and repair	Molecular Function: structural constituent of ribosome (GO:0003735);; Molecular Function: protein serine/threonine kinase activity (GO:0004674);; Molecular Function: ATP binding (GO:0005524);; Cellular Component: ribosome (GO:0005840);; Biological Process: translation (GO:0006412);; Biological Process: protein phosphorylation (GO:0006468);;	K08857|0|sce:YAR018C|KIN3, FUN52, NPK1; Kin3p (EC:2.7.11.1); K08857 NIMA (never in mitosis gene a)-related kinase [EC:2.7.11.1] (A)	--	[D]	Cell cycle control, cell division, chromosome partitioning	Protein kinase domain;; Protein tyrosine kinase	Kin3p {ECO:0000313|EMBL:EWG87926.1} OS=Saccharomyces cerevisiae R008 PE=3 SV=1	T	Signal transduction mechanisms	gi|6319327|ref|NP_009410.1| Kin3p [Saccharomyces cerevisiae S288c]
YAR019C	13.6535	856	11.8575	742	15.1798	937	10.7528	670	10.9012	690	0.929398	-0.205364	normal	0.991989	0.130262	normal	0.676514	-0.356757	normal	0.96272	-0.105499	normal	0.981652	0.0348384	normal	[RTKL]	General function prediction only;; Signal transduction mechanisms;; Transcription;; Replication, recombination and repair	--	K06683|0|sce:YAR019C|CDC15, LYT1; Cdc15p (EC:2.7.11.1); K06683 cell division control protein CDC15 [EC:2.7.11.1] (A)	Cell cycle - yeast (ko04111);; Meiosis - yeast (ko04113)	[T]	Signal transduction mechanisms	Protein kinase domain;; Protein tyrosine kinase	Cell division cycle-related protein {ECO:0000313|EMBL:EDN59770.1} OS=Saccharomyces cerevisiae (strain YJM789) PE=4 SV=1	D	Cell cycle control, cell division, chromosome partitioning	gi|298025|emb|CAA43041.1| CDC15 [Saccharomyces cerevisiae]
YAR019W-A	20.5178	413	20.6958	411	21.1362	412	19.1718	379	13.9508	281	0.992076	-0.00656306	normal	0.998098	-0.00348719	normal	0.970576	-0.12764	normal	0.288043	-0.54541	normal	0.469975	-0.436583	normal	[RTKL]	General function prediction only;; Signal transduction mechanisms;; Transcription;; Replication, recombination and repair	Molecular Function: protein serine/threonine kinase activity (GO:0004674);; Molecular Function: ATP binding (GO:0005524);; Biological Process: protein phosphorylation (GO:0006468);;	K06683|9.69985e-23|sce:YAR019C|CDC15, LYT1; Cdc15p (EC:2.7.11.1); K06683 cell division control protein CDC15 [EC:2.7.11.1] (A)	Cell cycle - yeast (ko04111);; Meiosis - yeast (ko04113)	[T]	Signal transduction mechanisms	--	Uncharacterized protein {ECO:0000313|EMBL:EWG97739.1} OS=Saccharomyces cerevisiae R103 PE=4 SV=1	D	Cell cycle control, cell division, chromosome partitioning	gi|728048786|sp|A0A023PXB0.1|YA019_YEAST RecName: Full=Putative uncharacterized protein YAR019W-A [Saccharomyces cerevisiae S288c]
YAR023C	22.3085	142	18.2254	115	24.2255	151	18.7568	120	18.3467	125	0.986954	-0.300081	normal	0.998663	0.0879295	normal	0.981784	-0.242561	normal	0.983248	0.116689	normal	0.991596	0.0506109	normal	--	--	--	--	--	--	--	DUP family	Uncharacterized protein {ECO:0000313|EMBL:EIW12372.1} OS=Saccharomyces cerevisiae (strain CEN.PK113-7D) PE=4 SV=1	U	Intracellular trafficking, secretion, and vesicular transport	gi|330443390|ref|NP_009413.2| hypothetical protein YAR023C [Saccharomyces cerevisiae S288c]
YAR027W	177.992	1907	136.91	1483	165.077	1828	139.751	1525	151.841	1639	0.0144829	-0.362026	normal	0.996942	-0.0609992	normal	0.735373	-0.326531	normal	0.962656	0.142996	normal	0.978723	0.0963913	normal	--	--	--	--	--	--	--	DUP family	Uip3p {ECO:0000313|EMBL:EIW12374.1} OS=Saccharomyces cerevisiae (strain CEN.PK113-7D) PE=4 SV=1	S	Function unknown	gi|6319331|ref|NP_009414.1| Uip3p [Saccharomyces cerevisiae S288c]
YAR028W	98.1345	1177	98.5217	1187	96.7836	1168	71.2652	858	65.0268	817	0.991123	0.0126034	normal	0.997792	-0.0110626	normal	0.181045	-0.459406	normal	0.108888	-0.538536	normal	0.978627	-0.0779648	normal	--	--	--	--	--	--	--	DUP family	YAR028W-like protein {ECO:0000313|EMBL:EEU05785.1} OS=Saccharomyces cerevisiae (strain JAY291) PE=4 SV=1	S	Function unknown	gi|6319332|ref|NP_009415.1| hypothetical protein YAR028W [Saccharomyces cerevisiae S288c]
YAR029W	126.158	25	199.96	40	219.604	30	150.741	29	20.5624	5	0.994451	0.645578	normal	0.999492	0.25187	normal	0.998916	0.191153	normal	0.00294881	-2.48554	down	0.223636	-2.17	normal	--	--	--	--	--	--	--	DUP family	YAR029W-like protein {ECO:0000313|EMBL:EEU05787.1} OS=Saccharomyces cerevisiae (strain JAY291) PE=4 SV=1	U	Intracellular trafficking, secretion, and vesicular transport	gi|6319333|ref|NP_009416.1| hypothetical protein YAR029W [Saccharomyces cerevisiae S288c]
YAR030C	16.0417	36	18.7	40	19.4474	38	12.8107	28	11.0594	31	0.998591	0.146254	normal	0.999489	0.0755266	normal	0.998031	-0.339302	normal	0.995352	-0.343258	normal	0.998108	0.130918	normal	--	--	--	--	--	--	--	--	Uncharacterized protein {ECO:0000313|EMBL:EWH19737.1} OS=Saccharomyces cerevisiae P283 PE=4 SV=1	--	--	gi|731309|sp|P39550.1|YAK0_YEAST RecName: Full=Putative uncharacterized protein YAR030C [Saccharomyces cerevisiae S288c]
YAR031W	21.1917	299	17.5333	250	17.9851	258	33.2399	474	21.9456	305	0.966745	-0.256302	normal	0.993836	-0.211849	normal	0.0152915	0.655649	normal	0.923145	0.283136	normal	0.0028174	-0.64036	normal	--	--	--	--	--	--	--	DUP family	Prm9p {ECO:0000313|EMBL:CAE52450.1} OS=Saccharomyces cerevisiae (Baker&apos;s yeast) PE=4 SV=1	U	Intracellular trafficking, secretion, and vesicular transport	gi|6319334|ref|NP_009418.1| Prm9p [Saccharomyces cerevisiae S288c]
YAR033W	44.6865	435	30.689	300	41.705	408	50.2622	495	39.911	391	0.0203441	-0.533265	normal	0.997254	-0.0921809	normal	0.956844	0.180868	normal	0.798236	0.37825	normal	0.713507	-0.346265	normal	--	--	--	--	--	--	--	DUP family	Mst28p {ECO:0000313|EMBL:CAE52461.1} OS=Saccharomyces cerevisiae (Baker&apos;s yeast) PE=4 SV=1	U	Intracellular trafficking, secretion, and vesicular transport	gi|6319336|ref|NP_009419.1| Mst28p [Saccharomyces cerevisiae S288c]
YAR035W	7.85501	391	9.35637	447	9.09989	419	15.4155	736	23.5855	1277	0.972275	0.192783	normal	0.997164	0.0994836	normal	1.53e-06	0.903561	normal	1.11e-16	1.50789	up	1.62e-08	0.785926	normal	--	--	Molecular Function: transferase activity, transferring acyl groups (GO:0016746);;	K00624|0|sce:YAR035W|YAT1; carnitine O-acetyltransferase YAT1 (EC:2.3.1.7); K00624 carnitine O-acetyltransferase [EC:2.3.1.7] (A)	Peroxisome (ko04146)	[I]	Lipid transport and metabolism	Choline/Carnitine o-acyltransferase	Putative uncharacterized protein {ECO:0000313|EMBL:EDV09906.1} OS=Saccharomyces cerevisiae (strain RM11-1a) PE=3 SV=1	I	Lipid transport and metabolism	gi|190406639|gb|EDV09906.1| hypothetical protein SCRG_05618 [Saccharomyces cerevisiae RM11-1a]
YAR042W	23.4615	4136	24.4025	4199	23.5405	4117	24.2429	4081	29.5698	4345	0.995067	0.0222159	normal	0.998778	-0.00664079	normal	0.987883	-0.0238316	normal	0.984417	0.0482197	normal	0.988372	0.0828964	normal	--	--	--	K06867|0|sce:YAR042W|SWH1, OSH1, YAR044W; oxysterol-binding protein related protein SWH1; K06867 (A)	--	[I]	Lipid transport and metabolism	Oxysterol-binding protein;; Ankyrin repeats (3 copies);; Ankyrin repeats (many copies);; Ankyrin repeat;; Ankyrin repeats (many copies);; Ankyrin repeat;; Pleckstrin homology domain;; PH domain	Swh1p {ECO:0000313|EMBL:AHY74379.1} OS=Saccharomyces cerevisiae YJM993 PE=3 SV=1	I	Lipid transport and metabolism	gi|85666110|ref|NP_009421.3| oxysterol-binding protein related protein SWH1 [Saccharomyces cerevisiae S288c]
YAR047C	3.16208	120	1.78677	113	2.16141	136	7.39039	297	3.40728	212	0.996086	-0.0851279	normal	0.99826	0.178874	normal	2.73e-08	1.28464	up	0.0130752	0.891389	normal	0.417668	-0.490179	normal	--	--	--	--	--	--	--	--	--	--	--	gi|731315|sp|P39557.1|YAL7_YEAST RecName: Full=Putative uncharacterized membrane protein YAR047C [Saccharomyces cerevisiae S288c]
YAR050W	2.13573	242	1.6636	186	1.76964	194	2.69496	298	1.80617	211	0.904279	-0.376445	normal	0.984254	-0.317172	normal	0.931545	0.292936	normal	0.967542	0.178523	normal	0.365864	-0.501758	normal	--	--	--	--	--	--	--	Flocculin repeat;; PA14 domain;; GLEYA domain	FLO1 derivative {ECO:0000313|EMBL:AEC03967.1} OS=Saccharomyces cerevisiae/Schizosaccharomyces pombe fusant PE=4 SV=1	R	General function prediction only	gi|535934|emb|CAA55024.1| flocculation FL01 [Saccharomyces cerevisiae]
YAR053W	14.8324	54	7.31218	17	8.39439	29	54.0299	122	23.2142	38	0.0637908	-1.57946	normal	0.978991	-0.869853	normal	0.00904695	1.13411	up	0.949341	1.04916	normal	6.15e-07	-1.6421	down	--	--	--	--	--	--	--	--	--	--	--	gi|731317|sp|P39559.1|YAM3_YEAST RecName: Full=Putative uncharacterized protein YA5053W [Saccharomyces cerevisiae S288c]
YAR064W	4.9614	6	0.761803	0	4.21814	4	11.9855	14	0.752835	1	--	--	--	--	--	--	--	--	--	--	--	--	--	--	--	--	--	--	--	--	--	--	--	Putative uncharacterized protein {ECO:0000313|EMBL:EDV09254.1} OS=Saccharomyces cerevisiae (strain RM11-1a) PE=4 SV=1	--	--	gi|6319346|ref|NP_009429.1| hypothetical protein YAR064W [Saccharomyces cerevisiae S288c]
YAR066W	3.28449	24	4.52816	32	2.21057	15	4.63853	34	2.45214	20	0.998391	0.392728	normal	0.999119	-0.637038	normal	0.997793	0.456334	normal	0.994494	-0.615113	normal	0.991542	-0.72016	normal	--	--	--	--	--	--	--	--	Uncharacterized protein {ECO:0000313|EMBL:EWG85437.1} OS=Saccharomyces cerevisiae R008 PE=4 SV=1	W	Extracellular structures	gi|6319347|ref|NP_009430.1| hypothetical protein YAR066W [Saccharomyces cerevisiae S288c]
YAR068W	4.05428	20	4.36708	21	4.03839	18	5.65397	28	3.41473	19	0.999303	0.0656803	normal	0.999665	-0.142871	normal	0.998639	0.433205	normal	0.998805	-0.128618	normal	0.997007	-0.523669	normal	--	--	--	--	--	--	--	--	YAR068W-like protein {ECO:0000313|EMBL:EGA80232.1} OS=Saccharomyces cerevisiae (strain Lalvin QA23) PE=4 SV=1	W	Extracellular structures	gi|323345898|gb|EGA80232.1| YAR068W-like protein [Saccharomyces cerevisiae Lalvin QA23]
YAR071W	5.00164	133	5.16397	138	5.74489	151	7.16255	191	2.9423	79	0.995796	0.0530311	normal	0.998033	0.181568	normal	0.780317	0.509277	normal	0.306601	-0.78589	normal	1.15e-06	-1.26107	down	--	--	--	K01078|0|sce:YAR071W|PHO11; Pho11p (EC:3.1.3.2); K01078 acid phosphatase [EC:3.1.3.2] (A)	Riboflavin metabolism (ko00740)	[R]	General function prediction only	Histidine phosphatase superfamily (branch 2)	Acid phosphatase {ECO:0000313|EMBL:EDN62490.1} OS=Saccharomyces cerevisiae (strain YJM789) PE=4 SV=1	R	General function prediction only	gi|6319351|ref|NP_009434.1| Pho11p [Saccharomyces cerevisiae S288c]
YAR073W	0.176826	4	0.194899	4	0.140045	3	0.996237	14	1.31188	27	--	--	--	--	--	--	--	--	--	0.42061	2.16198	normal	0.992877	0.855442	normal	[R]	General function prediction only	--	K00088|0|sce:YHR216W|IMD2, PUR5; IMP dehydrogenase IMD2 (EC:1.1.1.205); K00088 IMP dehydrogenase [EC:1.1.1.205] (A)	Purine metabolism (ko00230)	[F]	Nucleotide transport and metabolism	IMP dehydrogenase / GMP reductase domain;; CBS domain	Inosine-5&apos;-monophosphate dehydrogenase {ECO:0000256|HAMAP-Rule:MF_03156, ECO:0000256|RuleBase:RU003928} OS=Saccharomyces bayanus (Yeast) PE=3 SV=1	R	General function prediction only	gi|731323|sp|P39567.1|IMDH1_YEAST RecName: Full=Putative inosine-5&apos;-monophosphate dehydrogenase 1; Short=IMP dehydrogenase 1; Short=IMPD 1; Short=IMPDH 1 [Saccharomyces cerevisiae S288c]
YBL001C	1227.06	1741	1162.15	1616	1165.67	1445	1016.16	1420	902.176	1565	0.982591	-0.106972	normal	0.145915	-0.268641	normal	0.817632	-0.298066	normal	0.974293	-0.0472481	normal	0.969981	0.132603	normal	[S]	Function unknown	--	--	--	--	--	Domain of unknown function DUF77	Ecm15p {ECO:0000313|EMBL:EWG87590.1} OS=Saccharomyces cerevisiae R008 PE=4 SV=1	S	Function unknown	gi|6319472|ref|NP_009554.1| Ecm15p [Saccharomyces cerevisiae S288c]
YBL002W	2425.67	7618	2598.78	8045	2549.74	7478	2670.91	8191	2340.1	8113	0.99498	0.0790788	normal	0.999221	-0.0267555	normal	0.989655	0.100061	normal	0.990035	0.0110783	normal	0.994721	-0.0212989	normal	--	--	Cellular Component: nucleosome (GO:0000786);; Molecular Function: DNA binding (GO:0003677);; Cellular Component: nucleus (GO:0005634);; Biological Process: nucleosome assembly (GO:0006334);; Molecular Function: protein heterodimerization activity (GO:0046982);;	K11252|3.0688e-69|sce:YBL002W|HTB2; histone H2B; K11252 histone H2B (A)	--	[B]	Chromatin structure and dynamics	Core histone H2A/H2B/H3/H4;; Histone-like transcription factor (CBF/NF-Y) and archaeal histone	Histone H2B {ECO:0000256|RuleBase:RU000451} OS=Saccharomyces cerevisiae R008 PE=3 SV=1	B	Chromatin structure and dynamics	gi|15988135|pdb|1ID3|D Chain D, Crystal Structure Of The Yeast Nucleosome Core Particle Reveals Fundamental Differences In Inter-Nucleosome Interactions
YBL003C	866.195	2647	961.286	2771	976.348	2607	924.181	2705	898.442	3359	0.991052	0.0664242	normal	0.998218	-0.0219575	normal	0.984314	0.0267113	normal	0.911604	0.276327	normal	0.581877	0.304712	normal	--	--	Cellular Component: nucleosome (GO:0000786);; Molecular Function: DNA binding (GO:0003677);; Cellular Component: nucleus (GO:0005634);; Biological Process: DNA repair (GO:0006281);; Biological Process: nucleosome assembly (GO:0006334);; Molecular Function: protein heterodimerization activity (GO:0046982);;	K11251|3.16137e-59|sce:YBL003C|HTA2, H2A2; histone H2A; K11251 histone H2A (A)	--	[B]	Chromatin structure and dynamics	Core histone H2A/H2B/H3/H4;; Histone-like transcription factor (CBF/NF-Y) and archaeal histone	Histone H2A {ECO:0000256|RuleBase:RU003556} OS=Saccharomyces cerevisiae (strain Zymaflore VL3) PE=3 SV=1	B	Chromatin structure and dynamics	gi|529281233|pdb|4KUD|C Chain C, Crystal Structure Of N-terminal Acetylated Sir3 Bah Domain D205n Mutant In Complex With Yeast Nucleosome Core Particle
YBL004W	18.3018	2535	24.102	3367	19.6583	2766	26.8009	3746	22.964	3099	0.000218586	0.409668	normal	0.98422	0.125758	normal	0.00835406	0.558359	normal	0.976221	-0.120625	normal	0.728568	-0.280891	normal	--	--	--	K14772|0|sce:YBL004W|UTP20; Utp20p; K14772 U3 small nucleolar RNA-associated protein 20 (A)	--	[V]	Defense mechanisms	Down-regulated in metastasis	K7_Utp20p {ECO:0000313|EMBL:GAA21548.1} OS=Saccharomyces cerevisiae (strain Kyokai no. 7 / NBRC 101557) PE=4 SV=1	V	Defense mechanisms	gi|14270688|ref|NP_009551.2| Utp20p [Saccharomyces cerevisiae S288c]
YBL005W	32.8108	1697	34.8912	1820	32.9837	1728	27.124	1426	27.8297	1438	0.984046	0.101275	normal	0.997823	0.0260982	normal	0.894766	-0.25512	normal	0.783054	-0.340385	normal	0.984759	0.0045839	normal	--	--	--	--	--	--	--	Fungal specific transcription factor domain;; Fungal Zn(2)-Cys(6) binuclear cluster domain	K7_Pdr3p {ECO:0000313|EMBL:GAA21547.1} OS=Saccharomyces cerevisiae (strain Kyokai no. 7 / NBRC 101557) PE=4 SV=1	K	Transcription	gi|6319466|ref|NP_009548.1| Pdr3p [Saccharomyces cerevisiae S288c]
YBL006C	161.816	1219	155.718	1120	184.632	1235	128.306	928	122.474	1054	0.978815	-0.121618	normal	0.997755	0.0187943	normal	0.447341	-0.397063	normal	0.967377	-0.0884722	normal	0.949829	0.175841	normal	--	--	--	K11764|2.24247e-117|sce:YBL006C|LDB7, RSC14; Ldb7p; K11764 chromatin structure-remodeling complex protein RSC14 (A)	--	--	--	RSC complex, Rsc14/Ldb7 subunit	K7_Ldb7p {ECO:0000313|EMBL:GAA21546.1} OS=Saccharomyces cerevisiae (strain Kyokai no. 7 / NBRC 101557) PE=4 SV=1	K	Transcription	gi|41629675|ref|NP_009547.2| Ldb7p [Saccharomyces cerevisiae S288c]
YBL006W-A	29835.9	1	0	0	0	0	0	0	0	0	--	--	--	--	--	--	--	--	--	--	--	--	--	--	--	--	--	--	K11764|4.25697e-28|sce:YBL006C|LDB7, RSC14; Ldb7p; K11764 chromatin structure-remodeling complex protein RSC14 (A)	--	--	--	--	Ldb7p {ECO:0000313|EMBL:EGA63374.1} OS=Saccharomyces cerevisiae (strain FostersO) PE=4 SV=1	K	Transcription	gi|41629675|ref|NP_009547.2| Ldb7p [Saccharomyces cerevisiae S288c]
YBL007C	70.3639	6634	72.9537	6852	72.6179	6763	81.9587	7679	86.4484	8256	0.996088	0.0470498	normal	0.999107	0.0277793	normal	0.970607	0.206431	normal	0.949315	0.267763	normal	0.99166	0.0970017	normal	--	--	Molecular Function: protein binding (GO:0005515);;	--	--	--	--	SH3 domain;; SLA1 homology domain 1, SHD1;; Variant SH3 domain;; Variant SH3 domain	K7_Sla1p {ECO:0000313|EMBL:GAA21545.1} OS=Saccharomyces cerevisiae (strain Kyokai no. 7 / NBRC 101557) PE=4 SV=1	Z	Cytoskeleton	gi|6319464|ref|NP_009546.1| Sla1p [Saccharomyces cerevisiae S288c]
YBL008W	16.7592	885	16.3914	982	19.1355	1151	16.5568	981	13.9032	808	0.969846	0.150203	normal	0.00314058	0.378682	normal	0.96229	0.143642	normal	0.878288	-0.281601	normal	0.761614	-0.286786	normal	[R]	General function prediction only	Biological Process: transcription, DNA-templated (GO:0006351);;	K11293|0|sce:YBL008W|HIR1; Hir1p; K11293 protein HIRA/HIR1 (A)	--	[DK]	Cell cycle control, cell division, chromosome partitioning;; Transcription	WD domain, G-beta repeat;; HIRA B motif;; TUP1-like enhancer of split;; WD40-like Beta Propeller Repeat	K7_Hir1p {ECO:0000313|EMBL:GAA21544.1} OS=Saccharomyces cerevisiae (strain Kyokai no. 7 / NBRC 101557) PE=4 SV=1	B	Chromatin structure and dynamics	gi|330443419|ref|NP_009545.2| Hir1p [Saccharomyces cerevisiae S288c]
YBL009W	32.9989	1196	41.196	1505	35.2687	1290	42.3634	1567	36.4352	1332	0.0967645	0.331565	normal	0.993318	0.109047	normal	0.485112	0.384523	normal	0.95229	-0.176904	normal	0.86256	-0.241594	normal	--	--	--	K16315|0|sce:YBL009W|ALK2; Alk2p (EC:2.7.11.1); K16315 serine/threonine-protein kinase haspin [EC:2.7.11.1] (A)	--	[D]	Cell cycle control, cell division, chromosome partitioning	Domain of unknown function (DUF3635)	Alk2p {ECO:0000313|EMBL:EIW12300.1} OS=Saccharomyces cerevisiae (strain CEN.PK113-7D) PE=4 SV=1	D	Cell cycle control, cell division, chromosome partitioning	gi|6319462|ref|NP_009544.1| Alk2p [Saccharomyces cerevisiae S288c]
YBL010C	33.2359	549	38.0132	633	36.3565	595	34.8295	569	28.023	450	0.949818	0.205257	normal	0.99568	0.115838	normal	0.975442	0.0468716	normal	0.337942	-0.490926	normal	0.668255	-0.344709	normal	--	--	--	--	--	--	--	--	Conserved protein {ECO:0000313|EMBL:EDN64606.1} OS=Saccharomyces cerevisiae (strain YJM789) PE=4 SV=1	S	Function unknown	gi|6319461|ref|NP_009543.1| hypothetical protein YBL010C [Saccharomyces cerevisiae S288c]
YBL011W	48.8772	2469	52.8037	2668	50.1862	2504	54.7598	2750	59.466	2959	0.98271	0.112177	normal	0.998184	0.0202978	normal	0.970473	0.150821	normal	0.970092	0.148152	normal	0.98334	0.0981132	normal	--	--	Biological Process: metabolic process (GO:0008152);; Molecular Function: transferase activity, transferring acyl groups (GO:0016746);;	K13507|0|sce:YBL011W|SCT1, GAT2; bifunctional glycerol-3-phosphate/glycerone-phosphate O-acyltransferase SCT1 (EC:2.3.1.42 2.3.1.15); K13507 glycerol-3-phosphate O-acyltransferase / dihydroxyacetone phosphate acyltransferase [EC:2.3.1.15 2.3.1.42] (A)	Glycerolipid metabolism (ko00561);; Glycerophospholipid metabolism (ko00564)	--	--	Acyltransferase	K7_Sct1p {ECO:0000313|EMBL:GAA21540.1} OS=Saccharomyces cerevisiae (strain Kyokai no. 7 / NBRC 101557) PE=4 SV=1	I	Lipid transport and metabolism	gi|6319459|ref|NP_009542.1| bifunctional glycerol-3-phosphate/glycerone-phosphate O-acyltransferase SCT1 [Saccharomyces cerevisiae S288c]
YBL012C	11.5355	43	10.1902	37	12.2824	42	11.5263	42	21.6667	91	0.998347	-0.208051	normal	0.999451	-0.0330057	normal	0.997934	-0.0362656	normal	0.0269269	1.23972	normal	0.0880503	1.07428	normal	--	--	--	K13507|2.56685e-55|sce:YBL011W|SCT1, GAT2; bifunctional glycerol-3-phosphate/glycerone-phosphate O-acyltransferase SCT1 (EC:2.3.1.42 2.3.1.15); K13507 glycerol-3-phosphate O-acyltransferase / dihydroxyacetone phosphate acyltransferase [EC:2.3.1.15 2.3.1.42] (A)	Glycerolipid metabolism (ko00561);; Glycerophospholipid metabolism (ko00564)	--	--	--	EC1118_1B15_1145p {ECO:0000313|EMBL:CAY77773.1} OS=Saccharomyces cerevisiae (strain Lalvin EC1118 / Prise de mousse) PE=4 SV=1	I	Lipid transport and metabolism	gi|586404|sp|P38209.1|YBB2_YEAST RecName: Full=Putative uncharacterized protein YBL012C [Saccharomyces cerevisiae S288c]
YBL013W	3.20075	88	4.5674	123	4.24658	110	4.66082	125	5.88229	167	0.958318	0.476148	normal	0.997016	0.318002	normal	0.934117	0.489644	normal	0.895057	0.432218	normal	0.923479	0.40509	normal	--	--	--	K00604|0|sce:YBL013W|FMT1; Fmt1p (EC:2.1.2.9); K00604 methionyl-tRNA formyltransferase [EC:2.1.2.9] (A)	One carbon pool by folate (ko00670);; Aminoacyl-tRNA biosynthesis (ko00970)	[J]	Translation, ribosomal structure and biogenesis	Formyl transferase;; Formyl transferase, C-terminal domain	Fmt1p {ECO:0000313|EMBL:EIW12296.1} OS=Saccharomyces cerevisiae (strain CEN.PK113-7D) PE=4 SV=1	J	Translation, ribosomal structure and biogenesis	gi|41629674|ref|NP_009540.2| Fmt1p [Saccharomyces cerevisiae S288c]
YBL014C	14.8946	871	18.1425	1072	17.6533	1050	16.6356	972	13.3384	746	0.437879	0.299479	normal	0.579689	0.269303	normal	0.95961	0.153318	normal	0.152665	-0.522583	normal	0.237814	-0.388413	normal	--	--	--	K15218|0|sce:YBL014C|RRN6; Rrn6p; K15218 RNA polymerase I-specific transcription initiation factor RRN6 (A)	--	--	--	RNA polymerase I-specific transcription-initiation factor	K7_Rrn6p {ECO:0000313|EMBL:GAA21538.1} OS=Saccharomyces cerevisiae (strain Kyokai no. 7 / NBRC 101557) PE=4 SV=1	K	Transcription	gi|330443417|ref|NP_009539.2| Rrn6p [Saccharomyces cerevisiae S288c]
YBL015W	69.5233	2654	53.227	2013	74.0823	2729	71.4779	2699	70.1723	2773	0.000837984	-0.39813	normal	0.997929	0.0401859	normal	0.98446	0.0197043	normal	0.336452	0.460528	normal	0.988377	0.0315011	normal	[C]	Energy production and conversion	Molecular Function: acetyl-CoA hydrolase activity (GO:0003986);; Cellular Component: cytoplasm (GO:0005737);; Biological Process: acetyl-CoA metabolic process (GO:0006084);;	K01067|0|sce:YBL015W|ACH1; Ach1p (EC:3.1.2.1); K01067 acetyl-CoA hydrolase [EC:3.1.2.1] (A)	Pyruvate metabolism (ko00620)	[C]	Energy production and conversion	Acetyl-CoA hydrolase/transferase N-terminal domain;; Acetyl-CoA hydrolase/transferase C-terminal domain	Ach1p {ECO:0000313|EMBL:EWG87577.1} OS=Saccharomyces cerevisiae R008 PE=4 SV=1	C	Energy production and conversion	gi|6319456|ref|NP_009538.1| Ach1p [Saccharomyces cerevisiae S288c]
YBL016W	52.8183	1116	57.2533	1197	56.4197	1151	21.2672	449	13.8231	310	0.983788	0.101361	normal	0.997385	0.0445032	normal	6.66e-16	-1.3131	down	0	-1.94117	down	0.0520697	-0.539192	normal	[RTKL]	General function prediction only;; Signal transduction mechanisms;; Transcription;; Replication, recombination and repair	Biological Process: MAPK cascade (GO:0000165);; Molecular Function: MAP kinase activity (GO:0004707);; Molecular Function: ATP binding (GO:0005524);; Biological Process: protein phosphorylation (GO:0006468);;	K04371|0|sce:YBL016W|FUS3, DAC2; mitogen-activated serine/threonine-protein kinase FUS3 (EC:2.7.11.24); K04371 mitogen-activated protein kinase 1/3 [EC:2.7.11.24] (A)	MAPK signaling pathway - yeast (ko04011);; Cell cycle - yeast (ko04111)	[T]	Signal transduction mechanisms	Protein kinase domain;; Protein tyrosine kinase	Mitogen-activated protein kinase {ECO:0000256|RuleBase:RU361165} OS=Saccharomyces cerevisiae (strain YJM789) PE=3 SV=1	T	Signal transduction mechanisms	gi|6319455|ref|NP_009537.1| mitogen-activated serine/threonine-protein kinase FUS3 [Saccharomyces cerevisiae S288c]
YBL017C	89.9855	5744	104.27	5725	99.9063	5393	105.333	5207	105.971	5416	0.99633	-0.00436397	normal	0.995635	-0.0909479	normal	0.981387	-0.146067	normal	0.985419	-0.0810711	normal	0.991966	0.049258	normal	--	--	Cellular Component: Golgi apparatus (GO:0005794);; Biological Process: protein transport (GO:0015031);; Cellular Component: integral component of membrane (GO:0016021);; Cellular Component: late endosome membrane (GO:0031902);;	--	--	[R]	General function prediction only	BNR/Asp-box repeat;; BNR repeat-like domain	Pep1p {ECO:0000313|EMBL:EIW12292.1} OS=Saccharomyces cerevisiae (strain CEN.PK113-7D) PE=4 SV=1	U	Intracellular trafficking, secretion, and vesicular transport	gi|6319454|ref|NP_009536.1| Pep1p [Saccharomyces cerevisiae S288c]
YBL019W	28.8977	1026	22.9731	828	28.5498	1043	27.3108	973	26.8884	898	0.393287	-0.308377	normal	0.997689	0.0236807	normal	0.973359	-0.0808422	normal	0.962001	0.115673	normal	0.971005	-0.122975	normal	[L]	Replication, recombination and repair	--	K10772|0|sce:YBL019W|APN2, ETH1; DNA-(apurinic or apyrimidinic site) lyase APN2 (EC:4.2.99.18); K10772 AP endonuclease 2 [EC:4.2.99.18] (A)	Base excision repair (ko03410)	[L]	Replication, recombination and repair	Endonuclease/Exonuclease/phosphatase family;; Endonuclease-reverse transcriptase;; GRF zinc finger	Apn2p {ECO:0000313|EMBL:EIW12290.1} OS=Saccharomyces cerevisiae (strain CEN.PK113-7D) PE=4 SV=1	L	Replication, recombination and repair	gi|6319452|ref|NP_009534.1| DNA-(apurinic or apyrimidinic site) lyase APN2 [Saccharomyces cerevisiae S288c]
YBL020W	66.586	1810	65.5188	1781	63.5521	1708	56.0196	1537	53.4099	1492	0.991947	-0.022867	normal	0.995493	-0.0836241	normal	0.913353	-0.240032	normal	0.911168	-0.25609	normal	0.98351	-0.0503064	normal	--	--	Molecular Function: lipid transporter activity (GO:0005319);; Biological Process: lipid transport (GO:0006869);; Cellular Component: integral component of membrane (GO:0016021);;	K06316|0|sce:YBL020W|RFT1; Rft1p; K06316 oligosaccharide translocation protein RFT1 (A)	--	[D]	Cell cycle control, cell division, chromosome partitioning	Rft protein	Rft1p {ECO:0000313|EMBL:EHN08538.1} OS=Saccharomyces cerevisiae x Saccharomyces kudriavzevii (strain VIN7) PE=4 SV=1	U	Intracellular trafficking, secretion, and vesicular transport	gi|259144826|emb|CAY77765.1| Rft1p [Saccharomyces cerevisiae EC1118]
YBL021C	84.3869	407	78.8202	366	88.43	386	85.241	396	71.0258	386	0.983838	-0.15214	normal	0.99763	-0.0761949	normal	0.977366	-0.0437785	normal	0.967709	0.0751733	normal	0.982847	-0.0441851	normal	[B]	Chromatin structure and dynamics	Cellular Component: nucleus (GO:0005634);; Biological Process: regulation of transcription, DNA-templated (GO:0006355);; Molecular Function: sequence-specific DNA binding (GO:0043565);; Molecular Function: protein heterodimerization activity (GO:0046982);;	--	--	[K]	Transcription	Histone-like transcription factor (CBF/NF-Y) and archaeal histone;; Core histone H2A/H2B/H3/H4	Hap3p {ECO:0000313|EMBL:EWG87571.1} OS=Saccharomyces cerevisiae R008 PE=4 SV=1	K	Transcription	gi|6319450|ref|NP_009532.1| Hap3p [Saccharomyces cerevisiae S288c]
YBL022C	42.5936	3662	43.1792	3722	38.3891	3305	41.6088	3545	46.1206	3826	0.994582	0.0238508	normal	0.955352	-0.14793	normal	0.986039	-0.0513424	normal	0.98355	0.0386708	normal	0.985028	0.102499	normal	[O]	Posttranslational modification, protein turnover, chaperones	Molecular Function: ATP-dependent peptidase activity (GO:0004176);; Molecular Function: serine-type endopeptidase activity (GO:0004252);; Molecular Function: ATP binding (GO:0005524);; Cellular Component: mitochondrial matrix (GO:0005759);; Biological Process: ATP catabolic process (GO:0006200);; Biological Process: misfolded or incompletely synthesized protein catabolic process (GO:0006515);; Bi…	K08675|0|sce:YBL022C|PIM1; ATP-dependent Lon protease PIM1 (EC:3.4.21.-); K08675 Lon-like ATP-dependent protease [EC:3.4.21.-] (A)	--	[O]	Posttranslational modification, protein turnover, chaperones	Lon protease (S16) C-terminal proteolytic domain;; ATP-dependent protease La (LON) domain;; ATPase family associated with various cellular activities (AAA);; AAA domain (Cdc48 subfamily);; AAA domain (dynein-related subfamily);; Subunit ChlI of Mg-chelatase	Lon protease homolog, mitochondrial {ECO:0000256|HAMAP-Rule:MF_03120} OS=Saccharomyces cerevisiae (strain CEN.PK113-7D) PE=3 SV=1	L	Replication, recombination and repair	gi|6319449|ref|NP_009531.1| ATP-dependent Lon protease PIM1 [Saccharomyces cerevisiae S288c]
YBL023C	20.9941	1404	23.8695	1606	22.0607	1493	25.3977	1681	26.1969	1660	0.907425	0.194137	normal	0.995227	0.088597	normal	0.895014	0.254813	normal	0.974598	0.0465756	normal	0.985292	-0.0256072	normal	[L]	Replication, recombination and repair	Biological Process: mitotic S phase (GO:0000084);; Biological Process: double-strand break repair via break-induced replication (GO:0000727);; Molecular Function: DNA helicase activity (GO:0003678);; Molecular Function: chromatin binding (GO:0003682);; Molecular Function: DNA replication origin binding (GO:0003688);; Molecular Function: single-stranded DNA binding (GO:0003697);; Molecular Functio…	K02540|0|sce:YBL023C|MCM2; MCM DNA helicase complex subunit MCM2 (EC:3.6.4.12); K02540 DNA replication licensing factor MCM2 [EC:3.6.4.12] (A)	DNA replication (ko03030);; Cell cycle - yeast (ko04111);; Meiosis - yeast (ko04113)	[L]	Replication, recombination and repair	MCM2/3/5 family;; Mini-chromosome maintenance protein 2;; MCM N-terminal domain;; Magnesium chelatase, subunit ChlI;; AAA domain (dynein-related subfamily);; ATPase family associated with various cellular activities (AAA)	Mcm2p {ECO:0000313|EMBL:EWG87569.1} OS=Saccharomyces cerevisiae R008 PE=3 SV=1	L	Replication, recombination and repair	gi|6319448|ref|NP_009530.1| MCM DNA helicase complex subunit MCM2 [Saccharomyces cerevisiae S288c]
YBL024W	251.229	6653	175.871	6819	252.527	6765	210.653	7693	257.805	7135	0.996405	0.0359615	normal	0.999141	0.0240805	normal	0.97118	0.204934	normal	0.988012	0.064268	normal	0.989266	-0.116103	normal	[J]	Translation, ribosomal structure and biogenesis	Molecular Function: RNA binding (GO:0003723);; Molecular Function: tRNA (cytosine-5-)-methyltransferase activity (GO:0016428);; Biological Process: methylation (GO:0032259);;	K15334|0|sce:YBL024W|NCL1, TRM4; Ncl1p (EC:2.1.1.202); K15334 multisite-specific tRNA:(cytosine-C5)-methyltransferase [EC:2.1.1.202] (A)	--	[J]	Translation, ribosomal structure and biogenesis	NOL1/NOP2/sun family	Ncl1p {ECO:0000313|EMBL:EIW12284.1} OS=Saccharomyces cerevisiae (strain CEN.PK113-7D) PE=4 SV=1	J	Translation, ribosomal structure and biogenesis	gi|6319447|ref|NP_009529.1| Ncl1p [Saccharomyces cerevisiae S288c]
YBL027W	1668.1	13237	1647.88	12888	1885.79	14401	1768.91	13881	1331.72	11230	0.998034	-0.0381283	normal	0.991011	0.121582	normal	0.994188	0.0639898	normal	0.981219	-0.199688	normal	0.665031	-0.313206	normal	[J]	Translation, ribosomal structure and biogenesis	Molecular Function: structural constituent of ribosome (GO:0003735);; Cellular Component: ribosome (GO:0005840);; Biological Process: translation (GO:0006412);;	K02885|9.41158e-107|sce:YBR084C-A|RPL19A; ribosomal 60S subunit protein L19A; K02885 large subunit ribosomal protein L19e (A)	Ribosome (ko03010)	[J]	Translation, ribosomal structure and biogenesis	Ribosomal protein L19e	Ribosomal protein L19 {ECO:0000256|RuleBase:RU000574} OS=Saccharomyces cerevisiae R008 PE=3 SV=1	J	Translation, ribosomal structure and biogenesis	gi|6319444|ref|NP_009526.1| ribosomal 60S subunit protein L19B [Saccharomyces cerevisiae S288c]
YBL028C	169.364	271	190.844	294	177.136	243	178.132	280	127.21	255	0.990555	0.117274	normal	0.996903	-0.156596	normal	0.981071	0.0422031	normal	0.953485	-0.204427	normal	0.979182	-0.141426	normal	--	--	Cellular Component: intracellular organelle (GO:0043229);;	--	--	--	--	Protein of unknown function (DUF2423)	Uncharacterized protein {ECO:0000313|EMBL:EWG87564.1} OS=Saccharomyces cerevisiae R008 PE=4 SV=1	S	Function unknown	gi|6319443|ref|NP_009525.1| hypothetical protein YBL028C [Saccharomyces cerevisiae S288c]
YBL029C-A	896.3	889	812.308	787	881.921	720	416.812	408	421.222	532	0.957545	-0.17507	normal	0.408854	-0.303725	normal	6.18e-11	-1.12318	down	0.0970818	-0.563707	normal	0.568952	0.373833	normal	--	--	--	--	--	--	--	--	Uncharacterized protein {ECO:0000313|EMBL:EWG87562.1} OS=Saccharomyces cerevisiae R008 PE=4 SV=1	S	Function unknown	gi|13129152|ref|NP_076874.1| hypothetical protein YBL029C-A [Saccharomyces cerevisiae S288c]
YBL029W	52.292	982	43.9601	824	50.486	949	25.9447	487	34.5889	654	0.786193	-0.252215	normal	0.997317	-0.0492531	normal	3.82e-09	-1.01246	down	0.80423	-0.333226	normal	0.253146	0.416466	normal	--	--	--	--	--	--	--	--	Uncharacterized protein {ECO:0000313|EMBL:EIW12278.1} OS=Saccharomyces cerevisiae (strain CEN.PK113-7D) PE=4 SV=1	S	Function unknown	gi|6319442|ref|NP_009524.1| hypothetical protein YBL029W [Saccharomyces cerevisiae S288c]
YBL030C	445.124	5896	407.326	5416	431.808	5698	540.745	7342	614.456	8774	0.985768	-0.122059	normal	0.998589	-0.0492706	normal	0.856962	0.31178	normal	0.00179338	0.69468	normal	0.898493	0.249503	normal	--	--	Molecular Function: transporter activity (GO:0005215);; Cellular Component: mitochondrial inner membrane (GO:0005743);; Cellular Component: integral component of membrane (GO:0016021);; Biological Process: transmembrane transport (GO:0055085);;	K05863|0|sce:YBL030C|PET9, AAC2, ANC2; ADP/ATP carrier protein PET9; K05863 solute carrier family 25 (mitochondrial adenine nucleotide translocator), member 4/5/6/31 (A)	--	[C]	Energy production and conversion	Mitochondrial carrier protein	ADP/ATP carrier {ECO:0000313|EMBL:EDN64586.1} OS=Saccharomyces cerevisiae (strain YJM789) PE=3 SV=1	C	Energy production and conversion	gi|6319441|ref|NP_009523.1| ADP/ATP carrier protein PET9 [Saccharomyces cerevisiae S288c]
YBL031W	30.5581	632	33.5733	690	34.9057	712	33.3064	685	36.2389	746	0.981667	0.12678	normal	0.98691	0.171642	normal	0.968905	0.111207	normal	0.961917	0.111113	normal	0.9731	0.115266	normal	--	--	--	--	--	--	--	--	She1p {ECO:0000313|EMBL:EIW12274.1} OS=Saccharomyces cerevisiae (strain CEN.PK113-7D) PE=4 SV=1	Z	Cytoskeleton	gi|6319440|ref|NP_009522.1| She1p [Saccharomyces cerevisiae S288c]
YBL032W	135.112	3001	138.48	3031	134.515	2890	159.848	3507	148.284	3456	0.993979	0.0147576	normal	0.997582	-0.0543515	normal	0.945684	0.220085	normal	0.96299	0.188096	normal	0.990053	-0.0286184	normal	--	--	Cellular Component: chromosome, telomeric region (GO:0000781);; Cellular Component: cytoplasmic mRNA processing body (GO:0000932);; Molecular Function: RNA binding (GO:0003723);; Cellular Component: nucleus (GO:0005634);; Biological Process: regulation of translation (GO:0006417);; Biological Process: chromatin modification (GO:0016568);; Biological Process: mRNA transport (GO:0051028);;	K18738|0|sce:YBL032W|HEK2, KHD1; Hek2p; K18738 heterogeneous nuclear rnp K-like protein 2 (A)	--	[AR]	RNA processing and modification;; General function prediction only	KH domain;; KH domain;; KH domain	Hek2p {ECO:0000313|EMBL:EIW12273.1} OS=Saccharomyces cerevisiae (strain CEN.PK113-7D) PE=4 SV=1	B	Chromatin structure and dynamics	gi|6319439|ref|NP_009521.1| Hek2p [Saccharomyces cerevisiae S288c]
YBL033C	134.699	3378	143.07	3521	145.776	3374	69.246	1678	82.2912	2083	0.992677	0.0602029	normal	0.998584	-0.00170874	normal	2.23e-11	-1.01283	down	0.000225751	-0.757644	normal	0.594311	0.304112	normal	[H]	Coenzyme transport and metabolism	Molecular Function: GTP cyclohydrolase II activity (GO:0003935);; Biological Process: riboflavin biosynthetic process (GO:0009231);;	K01497|0|sce:YBL033C|RIB1; GTP cyclohydrolase II (EC:3.5.4.25); K01497 GTP cyclohydrolase II [EC:3.5.4.25] (A)	Riboflavin metabolism (ko00740)	[H]	Coenzyme transport and metabolism	GTP cyclohydrolase II	Rib1p {ECO:0000313|EMBL:EWG87558.1} OS=Saccharomyces cerevisiae R008 PE=4 SV=1	H	Coenzyme transport and metabolism	gi|6319438|ref|NP_009520.1| GTP cyclohydrolase II [Saccharomyces cerevisiae S288c]
YBL034C	12.5342	1111	13.2694	1188	12.2514	1113	15.0527	1350	14.4665	1230	0.984607	0.0969559	normal	0.997804	0.00259195	normal	0.862285	0.275982	normal	0.971525	0.0489564	normal	0.966134	-0.141593	normal	--	--	--	--	--	--	--	CLASP N terminal	Stu1p {ECO:0000313|EMBL:EIW12271.1} OS=Saccharomyces cerevisiae (strain CEN.PK113-7D) PE=4 SV=1	Z	Cytoskeleton	gi|6319437|ref|NP_009519.1| Stu1p [Saccharomyces cerevisiae S288c]
YBL035C	21.6707	910	25.8049	1091	22.7999	958	22.3364	947	21.7759	916	0.703965	0.261707	normal	0.996605	0.0740629	normal	0.975373	0.052817	normal	0.906873	-0.252632	normal	0.980919	-0.0554038	normal	--	--	--	K02321|0|sce:YBL035C|POL12; DNA-directed DNA polymerase alpha subunit POL12; K02321 DNA polymerase alpha subunit B (A)	Purine metabolism (ko00230);; Pyrimidine metabolism (ko00240);; DNA replication (ko03030)	[L]	Replication, recombination and repair	DNA polymerase alpha subunit B N-terminal;; DNA polymerase alpha/epsilon subunit B	DNA polymerase alpha subunit B {ECO:0000256|PIRNR:PIRNR018300} OS=Saccharomyces cerevisiae (strain CEN.PK113-7D) PE=3 SV=1	L	Replication, recombination and repair	gi|6319436|ref|NP_009518.1| DNA-directed DNA polymerase alpha subunit POL12 [Saccharomyces cerevisiae S288c]
YBL036C	212.553	2870	218.976	2979	239.299	3205	257.58	3499	248.293	3337	0.992365	0.0541626	normal	0.932723	0.15921	normal	0.876043	0.281128	normal	0.968981	0.162528	normal	0.98739	-0.0758486	normal	[R]	General function prediction only	--	K06997|0|sce:YBL036C|hypothetical protein; K06997 (A)	--	[R]	General function prediction only	Alanine racemase, N-terminal domain	Uncharacterized protein {ECO:0000313|EMBL:EIW12269.1} OS=Saccharomyces cerevisiae (strain CEN.PK113-7D) PE=3 SV=1	R	General function prediction only	gi|6319435|ref|NP_009517.1| hypothetical protein YBL036C [Saccharomyces cerevisiae S288c]
YBL037W	24.3857	1400	25.2392	1454	24.7631	1429	26.224	1521	28.4314	1634	0.989781	0.0549537	normal	0.997683	0.0295538	normal	0.971263	0.114856	normal	0.956531	0.167036	normal	0.978804	0.095773	normal	--	--	Biological Process: protein transport (GO:0015031);; Cellular Component: membrane coat (GO:0030117);;	K11824|0|sce:YBL037W|APL3; Apl3p; K11824 AP-2 complex subunit alpha (A)	Endocytosis (ko04144)	[U]	Intracellular trafficking, secretion, and vesicular transport	Adaptin N terminal region;; Adaptin C-terminal domain;; Alpha adaptin AP2, C-terminal domain	Apl3p {ECO:0000313|EMBL:EIW12268.1} OS=Saccharomyces cerevisiae (strain CEN.PK113-7D) PE=4 SV=1	U	Intracellular trafficking, secretion, and vesicular transport	gi|6319434|ref|NP_009516.1| Apl3p [Saccharomyces cerevisiae S288c]
YBL038W	77.9967	940	69.8382	839	79.4453	896	68.739	829	62.9901	771	0.963739	-0.163281	normal	0.996805	-0.0690708	normal	0.947992	-0.185277	normal	0.960475	-0.122603	normal	0.973519	-0.111876	normal	[J]	Translation, ribosomal structure and biogenesis	Molecular Function: structural constituent of ribosome (GO:0003735);; Cellular Component: ribosome (GO:0005840);; Biological Process: translation (GO:0006412);; Molecular Function: rRNA binding (GO:0019843);;	--	--	[J]	Translation, ribosomal structure and biogenesis	Ribosomal protein L16p/L10e	Mrpl16p {ECO:0000313|EMBL:EIW12267.1} OS=Saccharomyces cerevisiae (strain CEN.PK113-7D) PE=3 SV=1	J	Translation, ribosomal structure and biogenesis	gi|6319433|ref|NP_009515.1| mitochondrial 54S ribosomal protein YmL47 [Saccharomyces cerevisiae S288c]
YBL039C	118.403	4471	148.536	5662	128.402	4908	110.254	4187	86.1372	3216	0.00746778	0.34102	normal	0.973281	0.134503	normal	0.984611	-0.0991544	normal	2.87e-05	-0.816599	normal	0.0901965	-0.387948	normal	[F]	Nucleotide transport and metabolism	Molecular Function: CTP synthase activity (GO:0003883);; Molecular Function: ATP binding (GO:0005524);; Biological Process: glutamine metabolic process (GO:0006541);; Biological Process: 'de novo' CTP biosynthetic process (GO:0044210);;	K01937|0|sce:YBL039C|URA7; CTP synthase URA7 (EC:6.3.4.2); K01937 CTP synthase [EC:6.3.4.2] (A)	Pyrimidine metabolism (ko00240)	[F]	Nucleotide transport and metabolism	CTP synthase N-terminus;; Glutamine amidotransferase class-I;; Peptidase C26	CTP synthase {ECO:0000256|RuleBase:RU810713} OS=Saccharomyces cerevisiae R008 PE=3 SV=1	F	Nucleotide transport and metabolism	gi|6319432|ref|NP_009514.1| CTP synthase URA7 [Saccharomyces cerevisiae S288c]
YBL039W-B	93.1586	2	163.195	3	200.988	2	415.927	8	181.528	7	--	--	--	--	--	--	--	--	--	--	--	--	--	--	--	--	--	--	--	--	--	--	--	Uncharacterized protein {ECO:0000313|EMBL:EWG87552.1} OS=Saccharomyces cerevisiae R008 PE=4 SV=1	S	Function unknown	gi|33438763|ref|NP_878045.1| hypothetical protein YBL039W-B [Saccharomyces cerevisiae S288c]
YBL040C	443.239	3810	414.859	3606	445.224	3735	394.94	3497	363.894	3423	0.991285	-0.0789427	normal	0.998507	-0.0286735	normal	0.979359	-0.128115	normal	0.981191	-0.0761427	normal	0.989711	-0.0383352	normal	--	--	Cellular Component: endoplasmic reticulum (GO:0005783);; Biological Process: protein retention in ER lumen (GO:0006621);; Biological Process: protein transport (GO:0015031);; Cellular Component: integral component of membrane (GO:0016021);; Molecular Function: ER retention sequence binding (GO:0046923);;	K10949|4.09089e-145|sce:YBL040C|ERD2; Erd2p; K10949 ER lumen protein retaining receptor (A)	--	[U]	Intracellular trafficking, secretion, and vesicular transport	ER lumen protein retaining receptor	ER lumen protein-retaining receptor {ECO:0000256|RuleBase:RU000634} OS=Saccharomyces cerevisiae (strain YJM789) PE=3 SV=1	U	Intracellular trafficking, secretion, and vesicular transport	gi|6319431|ref|NP_009513.1| Erd2p [Saccharomyces cerevisiae S288c]
YBL041W	312.021	3572	317.89	3606	331.197	3661	315.1	3606	331.313	4058	0.994644	0.0140759	normal	0.998348	0.0354938	normal	0.987005	0.0091275	normal	0.970632	0.169193	normal	0.969621	0.162789	normal	[O]	Posttranslational modification, protein turnover, chaperones	Molecular Function: threonine-type endopeptidase activity (GO:0004298);; Cellular Component: nucleus (GO:0005634);; Cellular Component: cytoplasm (GO:0005737);; Cellular Component: proteasome core complex (GO:0005839);; Biological Process: proteolysis involved in cellular protein catabolic process (GO:0051603);;	K02732|3.70788e-179|sce:YBL041W|PRE7, PRS3; proteasome core particle subunit beta 6 (EC:3.4.25.1); K02732 20S proteasome subunit beta 6 [EC:3.4.25.1] (A)	Proteasome (ko03050)	[O]	Posttranslational modification, protein turnover, chaperones	Proteasome subunit	Pre7p {ECO:0000313|EMBL:EGA88054.1} OS=Saccharomyces cerevisiae (strain Zymaflore VL3) PE=3 SV=1	O	Posttranslational modification, protein turnover, chaperones	gi|6319430|ref|NP_009512.1| proteasome core particle subunit beta 6 [Saccharomyces cerevisiae S288c]
YBL042C	37.4562	1275	46.4475	1579	41.2853	1390	16.4789	564	12.8955	450	0.195116	0.30858	normal	0.990096	0.124474	normal	2.71e-13	-1.17756	down	0	-1.8061	down	0.720732	-0.332018	normal	[FH]	Nucleotide transport and metabolism;; Coenzyme transport and metabolism	Molecular Function: nucleobase transmembrane transporter activity (GO:0015205);; Biological Process: nucleobase transport (GO:0015851);; Cellular Component: membrane (GO:0016020);;	--	--	[FH]	Nucleotide transport and metabolism;; Coenzyme transport and metabolism	Permease for cytosine/purines, uracil, thiamine, allantoin	Fui1p {ECO:0000313|EMBL:EIW12261.1} OS=Saccharomyces cerevisiae (strain CEN.PK113-7D) PE=4 SV=1	FH	Nucleotide transport and metabolism;; Coenzyme transport and metabolism	gi|6319429|ref|NP_009511.1| Fui1p [Saccharomyces cerevisiae S288c]
YBL043W	35.4663	431	44.5337	545	40.8726	488	111.4	1353	213.661	2646	0.619603	0.337866	normal	0.991602	0.178721	normal	0	1.63999	up	0	2.27295	up	1.78e-15	0.959173	normal	--	--	--	--	--	--	--	--	Conserved protein {ECO:0000313|EMBL:EDN64572.1} OS=Saccharomyces cerevisiae (strain YJM789) PE=4 SV=1	S	Function unknown	gi|6319428|ref|NP_009510.1| Ecm13p [Saccharomyces cerevisiae S288c]
YBL044W	0.340149	1	0.613648	1	2.7103	7	2.1162	6	2.45769	8	--	--	--	--	--	--	--	--	--	--	--	--	--	--	--	--	--	--	--	--	--	--	--	K7_00216p {ECO:0000313|EMBL:GAA21506.1} OS=Saccharomyces cerevisiae (strain Kyokai no. 7 / NBRC 101557) PE=4 SV=1	--	--	gi|6319427|ref|NP_009509.1| hypothetical protein YBL044W [Saccharomyces cerevisiae S288c]
YBL045C	325.892	7580	291.412	6765	306.367	7045	358.686	8337	315.734	7623	0.964185	-0.163656	normal	0.993452	-0.105581	normal	0.987041	0.132754	normal	0.979384	0.171145	normal	0.98691	-0.136637	normal	[R]	General function prediction only	Molecular Function: catalytic activity (GO:0003824);; Biological Process: metabolic process (GO:0008152);; Molecular Function: metal ion binding (GO:0046872);;	K00414|0|sce:YBL045C|COR1, QCR1; ubiquinol--cytochrome-c reductase subunit COR1; K00414 ubiquinol-cytochrome c reductase core subunit 1 (A)	Oxidative phosphorylation (ko00190)	[O]	Posttranslational modification, protein turnover, chaperones	Insulinase (Peptidase family M16);; Peptidase M16 inactive domain	Cor1p {ECO:0000313|EMBL:EWG87547.1} OS=Saccharomyces cerevisiae R008 PE=3 SV=1	C	Energy production and conversion	gi|6319426|ref|NP_009508.1| ubiquinol--cytochrome-c reductase subunit COR1 [Saccharomyces cerevisiae S288c]
YBL046W	40.5234	1365	47.7492	1617	46.9314	1603	49.2115	1638	47.6262	1474	0.695695	0.24457	normal	0.619436	0.231683	normal	0.890407	0.258053	normal	0.964263	-0.134417	normal	0.959526	-0.159504	normal	--	--	--	--	--	--	--	PPP4R2	K7_Psy4p {ECO:0000313|EMBL:GAA21504.1} OS=Saccharomyces cerevisiae (strain Kyokai no. 7 / NBRC 101557) PE=4 SV=1	R	General function prediction only	gi|6319425|ref|NP_009507.1| Psy4p [Saccharomyces cerevisiae S288c]
YBL047C	66.3542	6638	66.8598	6645	65.4309	6500	67.4253	6697	80.6772	8072	0.99677	0.00193497	normal	0.999062	-0.0303033	normal	0.991367	0.00822992	normal	0.94096	0.279496	normal	0.860182	0.261844	normal	--	--	--	--	--	[TU]	Signal transduction mechanisms;; Intracellular trafficking, secretion, and vesicular transport	Cytoskeletal-regulatory complex EF hand;; EF-hand domain pair;; EF hand;; UBA/TS-N domain;; EF-hand domain;; UBA-like domain	Ede1p {ECO:0000313|EMBL:EWG87545.1} OS=Saccharomyces cerevisiae R008 PE=4 SV=1	TU	Signal transduction mechanisms;; Intracellular trafficking, secretion, and vesicular transport	gi|6319424|ref|NP_009506.1| Ede1p [Saccharomyces cerevisiae S288c]
YBL048W	84.5488	101	84.4492	99	85.0094	88	55.9178	67	41.9114	63	0.99683	-0.0279925	normal	0.99861	-0.196254	normal	0.92908	-0.578288	normal	0.866473	-0.632055	normal	0.995326	-0.0935791	normal	--	--	--	--	--	--	--	--	Uncharacterized protein {ECO:0000313|EMBL:EWG92338.1} OS=Saccharomyces cerevisiae P301 PE=4 SV=1	--	--	gi|586427|sp|P38192.1|RRT1_YEAST RecName: Full=Putative regulator of rDNA transcription protein 1 [Saccharomyces cerevisiae S288c]
YBL049W	71.3361	240	62.3262	208	89.145	285	60.6994	208	64.8518	243	0.98585	-0.204571	normal	0.991223	0.246782	normal	0.970077	-0.208559	normal	0.956056	0.220743	normal	0.971172	0.215059	normal	--	--	--	--	--	[R]	General function prediction only	Yippee zinc-binding/DNA-binding /Mis18, centromere assembly	Protein yippee-like {ECO:0000256|RuleBase:RU110713} OS=Saccharomyces cerevisiae R008 PE=3 SV=1	R	General function prediction only	gi|6319422|ref|NP_009504.1| Moh1p [Saccharomyces cerevisiae S288c]
YBL050W	194.131	3052	180.699	2832	181.358	2789	194.284	3041	202.09	3315	0.984825	-0.10746	normal	0.980785	-0.129953	normal	0.985672	-0.00973407	normal	0.947257	0.225933	normal	0.981176	0.116894	normal	--	--	Biological Process: intracellular protein transport (GO:0006886);;	K15296|0|sce:YBL050W|SEC17, RNS3; Sec17p; K15296 alpha-soluble NSF attachment protein (A)	--	[U]	Intracellular trafficking, secretion, and vesicular transport	Soluble NSF attachment protein, SNAP	Sec17p {ECO:0000313|EMBL:EWG87543.1} OS=Saccharomyces cerevisiae R008 PE=4 SV=1	U	Intracellular trafficking, secretion, and vesicular transport	gi|6319421|ref|NP_009503.1| Sec17p [Saccharomyces cerevisiae S288c]
YBL051C	69.065	3022	70.3811	3078	63.6737	2773	78.5436	3413	77.3568	3355	0.993771	0.0268903	normal	0.984655	-0.124004	normal	0.968111	0.170865	normal	0.975837	0.123158	normal	0.989769	-0.0322093	normal	--	--	Molecular Function: nucleotide binding (GO:0000166);; Molecular Function: nucleic acid binding (GO:0003676);;	--	--	[A]	RNA processing and modification	RNA recognition motif (a.k.a. RRM, RBD, or RNP domain);; RNA recognition motif. (a.k.a. RRM, RBD, or RNP domain)	Pin4p {ECO:0000313|EMBL:EIW12253.1} OS=Saccharomyces cerevisiae (strain CEN.PK113-7D) PE=4 SV=1	A	RNA processing and modification	gi|6319420|ref|NP_009502.1| Pin4p [Saccharomyces cerevisiae S288c]
YBL052C	29.7046	1608	36.0418	1986	32.9444	1837	38.1254	2055	43.6542	2184	0.154952	0.30474	normal	0.87625	0.191949	normal	0.648504	0.348838	normal	0.968012	0.135875	normal	0.983156	0.0802629	normal	--	--	--	K11378|0|sce:YBL052C|SAS3; Sas3p (EC:2.3.1.48); K11378 histone acetyltransferase SAS3 [EC:2.3.1.48] (A)	--	[B]	Chromatin structure and dynamics	MOZ/SAS family	Histone acetyltransferase {ECO:0000256|RuleBase:RU361211} OS=Saccharomyces cerevisiae (strain CEN.PK113-7D) PE=3 SV=1	B	Chromatin structure and dynamics	gi|6319419|ref|NP_009501.1| Sas3p [Saccharomyces cerevisiae S288c]
YBL053W	3.09127	6	3.62602	7	3.93046	7	5.15297	10	4.36996	9	--	--	--	--	--	--	--	--	--	--	--	--	--	--	--	--	--	--	K11378|3.76762e-22|sce:YBL052C|SAS3; Sas3p (EC:2.3.1.48); K11378 histone acetyltransferase SAS3 [EC:2.3.1.48] (A)	--	[B]	Chromatin structure and dynamics	--	Histone acetyltransferase {ECO:0000256|RuleBase:RU361211} (Fragment) OS=Saccharomyces cerevisiae (strain AWRI1631) PE=3 SV=1	B	Chromatin structure and dynamics	gi|207347878|gb|EDZ73913.1| YBL052Cp-like protein [Saccharomyces cerevisiae AWRI1631]
YBL054W	25.472	885	35.9106	1241	28.1224	961	20.3243	694	15.9138	552	0.000140516	0.487422	normal	0.993409	0.118703	normal	0.6812	-0.354099	normal	4.26e-10	-1.16604	down	0.632861	-0.336734	normal	--	--	--	--	--	--	--	Myb-like DNA-binding domain;; Myb-like DNA-binding domain	Tod6p {ECO:0000313|EMBL:EIW12251.1} OS=Saccharomyces cerevisiae (strain CEN.PK113-7D) PE=4 SV=1	K	Transcription	gi|6319417|ref|NP_009499.1| Tod6p [Saccharomyces cerevisiae S288c]
YBL055C	60.3099	1322	59.288	1299	59.0297	1277	60.3656	1325	48.2344	1081	0.991061	-0.0248755	normal	0.997255	-0.0499171	normal	0.978941	-0.00126056	normal	0.896707	-0.26551	normal	0.658643	-0.300649	normal	[L]	Replication, recombination and repair	--	K03424|0|sce:YBL055C|3'-5'-exodeoxyribonuclease (EC:3.1.21.-); K03424 TatD DNase family protein [EC:3.1.21.-] (A)	--	[L]	Replication, recombination and repair	TatD related DNase	K7_Ybl055cp {ECO:0000313|EMBL:GAA21497.1} OS=Saccharomyces cerevisiae (strain Kyokai no. 7 / NBRC 101557) PE=4 SV=1	L	Replication, recombination and repair	gi|6319416|ref|NP_009498.1| 3&apos;-5&apos;-exodeoxyribonuclease [Saccharomyces cerevisiae S288c]
YBL056W	56.2173	1317	59.0627	1392	52.5242	1226	52.6401	1253	54.7724	1323	0.987187	0.080224	normal	0.99399	-0.103198	normal	0.97532	-0.0762481	normal	0.970866	-0.0742643	normal	0.980854	0.0708227	normal	[T]	Signal transduction mechanisms	Molecular Function: protein serine/threonine phosphatase activity (GO:0004722);; Biological Process: protein dephosphorylation (GO:0006470);; Molecular Function: metal ion binding (GO:0046872);;	K14803|0|sce:YBL056W|PTC3; type 2C protein phosphatase PTC3 (EC:3.1.3.16); K14803 protein phosphatase 2C homolog 2/3 [EC:3.1.3.16] (A)	--	[T]	Signal transduction mechanisms	Protein phosphatase 2C	Protein phosphatase type 2C {ECO:0000313|EMBL:EDN64562.1} OS=Saccharomyces cerevisiae (strain YJM789) PE=3 SV=1	T	Signal transduction mechanisms	gi|330443415|ref|NP_009497.2| type 2C protein phosphatase PTC3 [Saccharomyces cerevisiae S288c]
YBL057C	176.263	1719	170.366	1649	189.836	1798	175.879	1692	144.812	1556	0.989852	-0.0595068	normal	0.996745	0.0647788	normal	0.980464	-0.0273316	normal	0.971677	-0.0846724	normal	0.971903	-0.128237	normal	[S]	Function unknown	Molecular Function: aminoacyl-tRNA hydrolase activity (GO:0004045);;	K04794|1.26915e-116|sce:YBL057C|PTH2; Pth2p (EC:3.1.1.29); K04794 peptidyl-tRNA hydrolase, PTH2 family [EC:3.1.1.29] (A)	--	[S]	Function unknown	Peptidyl-tRNA hydrolase PTH2	Pth2p {ECO:0000313|EMBL:EWG87538.1} OS=Saccharomyces cerevisiae R008 PE=4 SV=1	S	Function unknown	gi|313741|emb|CAA80790.1| YBLO514 [Saccharomyces cerevisiae]
YBL058W	133.88	6050	139.84	5915	137.312	6095	139.156	6053	169.882	6989	0.996116	-0.0321335	normal	0.999132	0.0106889	normal	0.99078	-0.00381637	normal	0.959213	0.239549	normal	0.958443	0.199878	normal	--	--	--	K14012|0|sce:YBL058W|SHP1, UBX1; Shp1p; K14012 UBX domain-containing protein 1 (A)	Protein processing in endoplasmic reticulum (ko04141)	[Y]	Nuclear structure	SEP domain;; UBX domain;; UBA-like domain	Suppressor of high-copy pp1 {ECO:0000313|EMBL:EDN64560.1} OS=Saccharomyces cerevisiae (strain YJM789) PE=4 SV=1	Y	Nuclear structure	gi|6319413|ref|NP_009495.1| Shp1p [Saccharomyces cerevisiae S288c]
YBL059C-A	312.938	542	261.917	446	401.114	618	340.179	589	229.44	482	0.858174	-0.279923	normal	0.985284	0.188918	normal	0.969003	0.114914	normal	0.962696	0.110306	normal	0.820021	-0.295681	normal	--	--	Cellular Component: cytoplasm (GO:0005737);; Cellular Component: intracellular membrane-bounded organelle (GO:0043231);;	K18172|2.00138e-73|sce:YBL059C-A|CMC2; Cmc2p; K18172 COX assembly mitochondrial protein 2 (A)	--	[S]	Function unknown	Cytochrome c oxidase biogenesis protein Cmc1 like	Conserved protein {ECO:0000313|EMBL:EDN64558.1} OS=Saccharomyces cerevisiae (strain YJM789) PE=4 SV=1	S	Function unknown	gi|6681845|ref|NP_031358.1| Cmc2p [Saccharomyces cerevisiae S288c]
YBL060W	18.5653	855	20.3355	942	16.9761	789	20.4683	943	18.9222	839	0.97466	0.139968	normal	0.994275	-0.115728	normal	0.963977	0.136406	normal	0.950495	-0.167624	normal	0.950716	-0.175712	normal	--	--	Molecular Function: ARF guanyl-nucleotide exchange factor activity (GO:0005086);; Molecular Function: phospholipid binding (GO:0005543);; Cellular Component: cytoplasm (GO:0005737);; Cellular Component: plasma membrane (GO:0005886);; Cellular Component: cellular bud tip (GO:0005934);; Cellular Component: cellular bud neck (GO:0005935);; Biological Process: regulation of ARF protein signal transdu…	--	--	[U]	Intracellular trafficking, secretion, and vesicular transport	Sec7 domain	Yel1p {ECO:0000313|EMBL:EGA84075.1} OS=Saccharomyces cerevisiae (strain Lalvin QA23) PE=4 SV=1	U	Intracellular trafficking, secretion, and vesicular transport	gi|6319411|ref|NP_009493.1| Yel1p [Saccharomyces cerevisiae S288c]
YBL061C	39.931	1789	40.859	1819	38.0956	1693	35.0696	1552	39.3547	1759	0.991921	0.0243854	normal	0.995834	-0.079516	normal	0.938897	-0.209232	normal	0.97542	-0.0493791	normal	0.95231	0.172929	normal	--	--	--	K07126|0|sce:YBL061C|SKT5, CAL2, CHS4, CSD4; Skt5p; K07126 (A)	--	[MOT]	Cell wall/membrane/envelope biogenesis;; Posttranslational modification, protein turnover, chaperones;; Signal transduction mechanisms	Sel1 repeat	Conserved protein {ECO:0000313|EMBL:EDN64556.1} OS=Saccharomyces cerevisiae (strain YJM789) PE=4 SV=1	MOT	Cell wall/membrane/envelope biogenesis;; Posttranslational modification, protein turnover, chaperones;; Signal transduction mechanisms	gi|6319410|ref|NP_009492.1| Skt5p [Saccharomyces cerevisiae S288c]
YBL062W	10.98	713	11.8379	773	10.4431	689	12.8671	843	13.5642	859	0.982677	0.11673	normal	0.997476	-0.0493128	normal	0.917262	0.236305	normal	0.954687	0.150645	normal	0.982393	0.0195822	normal	--	--	--	K07126|5.11199e-67|sce:YBL061C|SKT5, CAL2, CHS4, CSD4; Skt5p; K07126 (A)	--	--	--	--	Conserved protein {ECO:0000313|EMBL:EDN64556.1} OS=Saccharomyces cerevisiae (strain YJM789) PE=4 SV=1	MOT	Cell wall/membrane/envelope biogenesis;; Posttranslational modification, protein turnover, chaperones;; Signal transduction mechanisms	gi|586430|sp|P38189.1|YBG2_YEAST RecName: Full=Putative uncharacterized membrane protein YBL062W [Saccharomyces cerevisiae S288c]
YBL064C	269.888	3713	207.54	2852	256.117	3424	175.553	2418	237.221	3263	0.00116392	-0.380009	normal	0.987662	-0.116863	normal	0.000952215	-0.622761	normal	0.960361	0.192998	normal	0.0267486	0.424598	normal	[O]	Posttranslational modification, protein turnover, chaperones	Molecular Function: antioxidant activity (GO:0016209);; Molecular Function: peroxiredoxin activity (GO:0051920);; Biological Process: oxidation-reduction process (GO:0055114);;	K03386|0|sce:YBL064C|PRX1; Prx1p (EC:1.11.1.15); K03386 peroxiredoxin (alkyl hydroperoxide reductase subunit C) [EC:1.11.1.15] (A)	--	[O]	Posttranslational modification, protein turnover, chaperones	AhpC/TSA family;; C-terminal domain of 1-Cys peroxiredoxin;; Redoxin	Prx1p {ECO:0000313|EMBL:EWG87532.1} OS=Saccharomyces cerevisiae R008 PE=4 SV=1	O	Posttranslational modification, protein turnover, chaperones	gi|6319407|ref|NP_009489.1| Prx1p [Saccharomyces cerevisiae S288c]
YBL065W	1.46713	3	3.0906	6	6.35137	11	4.70292	9	4.25089	10	--	--	--	--	--	--	--	--	--	--	--	--	--	--	--	--	--	--	--	--	--	--	--	EC1118_1B15_0518p {ECO:0000313|EMBL:CAY77721.1} OS=Saccharomyces cerevisiae (strain Lalvin EC1118 / Prise de mousse) PE=4 SV=1	K	Transcription	gi|586431|sp|P38188.1|YBG5_YEAST RecName: Full=Putative uncharacterized protein YBL065W [Saccharomyces cerevisiae S288c]
YBL066C	12.434	925	10.9156	812	12.1427	900	12.6814	935	15.8047	1178	0.945702	-0.187213	normal	0.99751	-0.0394759	normal	0.976914	0.0109492	normal	0.1182	0.534291	normal	0.545223	0.325213	normal	--	--	Biological Process: transcription, DNA-templated (GO:0006351);;	--	--	--	--	Fungal specific transcription factor domain;; Fungal Zn(2)-Cys(6) binuclear cluster domain	YBL066Cp-like protein {ECO:0000313|EMBL:EDZ73921.1} OS=Saccharomyces cerevisiae (strain AWRI1631) PE=4 SV=1	K	Transcription	gi|50593117|ref|NP_009487.2| Sef1p [Saccharomyces cerevisiae S288c]
YBL067C	39.593	1802	43.8405	2013	39.4933	1820	40.4719	1851	45.4851	2017	0.953963	0.160029	normal	0.997976	0.0143298	normal	0.980813	0.0341242	normal	0.977843	0.00180037	normal	0.97643	0.116292	normal	--	--	--	K11872|0|sce:YBL067C|UBP13; Ubp13p (EC:3.4.19.12); K11872 ubiquitin carboxyl-terminal hydrolase 9/13 [EC:3.4.19.12] (A)	--	[O]	Posttranslational modification, protein turnover, chaperones	Ubiquitin carboxyl-terminal hydrolase;; Ubiquitin carboxyl-terminal hydrolase	Ubiquitin carboxyl-terminal hydrolase {ECO:0000256|RuleBase:RU004435} OS=Saccharomyces cerevisiae (strain JAY291) PE=3 SV=1	O	Posttranslational modification, protein turnover, chaperones	gi|330443411|ref|NP_009486.3| Ubp13p [Saccharomyces cerevisiae S288c]
YBL068W	51.2017	829	49.5444	804	47.9205	775	57.2592	938	52.3392	853	0.990008	-0.0436762	normal	0.995748	-0.097029	normal	0.952966	0.173173	normal	0.965936	0.0840238	normal	0.964834	-0.144236	normal	[FE]	Nucleotide transport and metabolism;; Amino acid transport and metabolism	Molecular Function: magnesium ion binding (GO:0000287);; Molecular Function: ribose phosphate diphosphokinase activity (GO:0004749);; Biological Process: ribonucleoside monophosphate biosynthetic process (GO:0009156);; Biological Process: nucleotide biosynthetic process (GO:0009165);; Molecular Function: kinase activity (GO:0016301);; Biological Process: phosphorylation (GO:0016310);;	K00948|0|sce:YBL068W|PRS4; ribose phosphate diphosphokinase subunit PRS4 (EC:2.7.6.1); K00948 ribose-phosphate pyrophosphokinase [EC:2.7.6.1] (A)	Pentose phosphate pathway (ko00030);; Purine metabolism (ko00230);; Carbon metabolism (ko01200);; Biosynthesis of amino acids (ko01230)	[FE]	Nucleotide transport and metabolism;; Amino acid transport and metabolism	N-terminal domain of ribose phosphate pyrophosphokinase;; Phosphoribosyl synthetase-associated domain;; Phosphoribosyl transferase domain	Prs4p {ECO:0000313|EMBL:EGA88042.1} OS=Saccharomyces cerevisiae (strain Zymaflore VL3) PE=4 SV=1	F	Nucleotide transport and metabolism	gi|9885239|emb|CAC04170.1| phosphoribosyl diphosphate synthase isoform 4 [Saccharomyces cerevisiae]
YBL069W	88.3403	2323	93.4294	2482	84.107	2211	44.5646	1177	47.2712	1246	0.986364	0.095865	normal	0.996467	-0.071252	normal	2.8e-10	-0.983834	normal	6.16e-08	-0.993754	normal	0.980142	0.0745733	normal	[CR]	Energy production and conversion;; General function prediction only	Molecular Function: zinc ion binding (GO:0008270);; Molecular Function: oxidoreductase activity (GO:0016491);; Biological Process: oxidation-reduction process (GO:0055114);;	--	--	[CR]	Energy production and conversion;; General function prediction only	Zinc-binding dehydrogenase;; Alcohol dehydrogenase GroES-like domain	Ast1p {ECO:0000313|EMBL:EWG87528.1} OS=Saccharomyces cerevisiae R008 PE=4 SV=1	C	Energy production and conversion	gi|14270687|ref|NP_009484.2| Ast1p [Saccharomyces cerevisiae S288c]
YBL070C	6.59817	12	5.43072	9	6.43168	10	2.88897	5	9.4422	20	--	--	--	--	--	--	--	--	--	--	--	--	--	--	--	--	--	--	--	--	--	--	--	EC1118_1B15_0452p {ECO:0000313|EMBL:CAY77715.1} OS=Saccharomyces cerevisiae (strain Lalvin EC1118 / Prise de mousse) PE=4 SV=1	C	Energy production and conversion	gi|586437|sp|P38186.1|YBH0_YEAST RecName: Full=Putative uncharacterized protein YBL070C [Saccharomyces cerevisiae S288c]
YBL071C	860.798	7074	901.941	7365	948.336	7664	756.509	6254	770.216	6835	0.995869	0.0585612	normal	0.989868	0.115552	normal	0.976705	-0.182209	normal	0.985915	-0.108765	normal	0.987621	0.120627	normal	--	--	--	--	--	--	--	--	EC1118_1B15_0441p {ECO:0000313|EMBL:CAY77714.1} OS=Saccharomyces cerevisiae (strain Lalvin EC1118 / Prise de mousse) PE=4 SV=1	--	--	gi|586438|sp|P38185.1|YBH1_YEAST RecName: Full=Putative uncharacterized protein YBL071C [Saccharomyces cerevisiae S288c]
YBL071W-A	582.916	328	655.546	366	790.383	344	396.801	222	243.097	181	0.984591	0.157834	normal	0.997922	0.0684656	normal	0.250375	-0.562227	normal	5.82e-05	-1.00649	down	0.949259	-0.299236	normal	--	--	Cellular Component: nucleus (GO:0005634);; Cellular Component: cytoplasm (GO:0005737);; Molecular Function: metal ion binding (GO:0046872);;	K15455|6.81076e-42|sce:YBL071W-A|KTI11, DPH3; Kti11p; K15455 diphthamide biosynthesis protein 3 (A)	--	[S]	Function unknown	CSL zinc finger	Kti11p {ECO:0000313|EMBL:EGA88040.1} OS=Saccharomyces cerevisiae (strain Zymaflore VL3) PE=4 SV=1	S	Function unknown	gi|747155052|pdb|4D4O|A Chain A, Crystal Structure Of The Kti11 Kti13 Heterodimer Spacegroup P64
YBL073W	5.73227	10	8.20682	14	7.46729	11	8.16192	14	0	0	--	--	--	--	--	--	--	--	--	--	--	--	--	--	--	--	--	--	K13205|1.0143e-25|sce:YBL074C|AAR2; Aar2p; K13205 A1 cistron-splicing factor AAR2 (A)	--	--	--	--	Uncharacterized protein {ECO:0000313|EMBL:EDZ73929.1} OS=Saccharomyces cerevisiae (strain AWRI1631) PE=4 SV=1	A	RNA processing and modification	gi|207347900|gb|EDZ73929.1| hypothetical protein AWRI1631_20330 [Saccharomyces cerevisiae AWRI1631]
YBL074C	17.3022	320	18.517	345	18.4957	347	17.9558	333	18.1214	329	0.989868	0.108418	normal	0.997183	0.11644	normal	0.9789	0.0524996	normal	0.96912	-0.0690344	normal	0.984334	-0.0247924	normal	--	--	--	K13205|0|sce:YBL074C|AAR2; Aar2p; K13205 A1 cistron-splicing factor AAR2 (A)	--	[A]	RNA processing and modification	AAR2 protein	Aar2p {ECO:0000313|EMBL:EWG87524.1} OS=Saccharomyces cerevisiae R008 PE=4 SV=1	A	RNA processing and modification	gi|443428219|pdb|4I43|A Chain A, Crystal Structure Of Prp8:aar2 Complex
YBL075C	36.1328	1482	38.0962	1566	41.7208	1712	38.5628	1590	45.4628	1879	0.987434	0.0798698	normal	0.803094	0.207979	normal	0.974426	0.0967844	normal	0.907647	0.261421	normal	0.8793	0.233183	normal	[O]	Posttranslational modification, protein turnover, chaperones	Molecular Function: ATP binding (GO:0005524);; Cellular Component: cytosol (GO:0005829);;	K03283|0|sce:YBL075C|SSA3, YG106; Hsp70 family ATPase SSA3; K03283 heat shock 70kDa protein 1/8 (A)	Spliceosome (ko03040);; Protein processing in endoplasmic reticulum (ko04141);; Endocytosis (ko04144)	[O]	Posttranslational modification, protein turnover, chaperones	Hsp70 protein;; MreB/Mbl protein;; FGGY family of carbohydrate kinases, C-terminal domain	Ssa3p {ECO:0000313|EMBL:EWG87523.1} OS=Saccharomyces cerevisiae R008 PE=3 SV=1	O	Posttranslational modification, protein turnover, chaperones	gi|6319396|ref|NP_009478.1| Hsp70 family ATPase SSA3 [Saccharomyces cerevisiae S288c]
YBL076C	266.768	14966	317.861	18010	269.522	15278	283.333	16289	321.812	18460	0.372387	0.267498	normal	0.99965	0.0297646	normal	0.992948	0.117657	normal	0.994103	0.0345382	normal	0.987476	0.172986	normal	[J]	Translation, ribosomal structure and biogenesis	Molecular Function: aminoacyl-tRNA editing activity (GO:0002161);; Molecular Function: isoleucine-tRNA ligase activity (GO:0004822);; Molecular Function: ATP binding (GO:0005524);; Cellular Component: cytoplasm (GO:0005737);; Biological Process: isoleucyl-tRNA aminoacylation (GO:0006428);; Biological Process: regulation of translational fidelity (GO:0006450);;	K01870|0|sce:YBL076C|ILS1; isoleucine--tRNA ligase ILS1 (EC:6.1.1.5); K01870 isoleucyl-tRNA synthetase [EC:6.1.1.5] (A)	Aminoacyl-tRNA biosynthesis (ko00970)	[J]	Translation, ribosomal structure and biogenesis	tRNA synthetases class I (I, L, M and V);; Anticodon-binding domain of tRNA;; tRNA synthetases class I (M);; tRNA synthetases class I (C) catalytic domain	Isoleucine-tRNA synthetase {ECO:0000313|EMBL:EDV12162.1} OS=Saccharomyces cerevisiae (strain RM11-1a) PE=3 SV=1	J	Translation, ribosomal structure and biogenesis	gi|190408897|gb|EDV12162.1| isoleucine-tRNA synthetase [Saccharomyces cerevisiae RM11-1a]
YBL077W	33.4871	146	31.9813	142	17.1535	74	26.1163	119	40.2558	182	0.995666	-0.039227	normal	0.0116142	-0.968857	normal	0.975303	-0.293746	normal	0.931202	0.351262	normal	0.466239	0.597726	normal	--	--	Molecular Function: aminoacyl-tRNA editing activity (GO:0002161);; Molecular Function: isoleucine-tRNA ligase activity (GO:0004822);; Molecular Function: ATP binding (GO:0005524);; Cellular Component: cytoplasm (GO:0005737);; Biological Process: isoleucyl-tRNA aminoacylation (GO:0006428);; Biological Process: regulation of translational fidelity (GO:0006450);;	K01870|4.60275e-49|sce:YBL076C|ILS1; isoleucine--tRNA ligase ILS1 (EC:6.1.1.5); K01870 isoleucyl-tRNA synthetase [EC:6.1.1.5] (A)	Aminoacyl-tRNA biosynthesis (ko00970)	--	--	--	EC1118_1B15_0353p {ECO:0000313|EMBL:CAY77707.1} OS=Saccharomyces cerevisiae (strain Lalvin EC1118 / Prise de mousse) PE=4 SV=1	J	Translation, ribosomal structure and biogenesis	gi|586440|sp|P38183.1|YBH7_YEAST RecName: Full=Putative uncharacterized protein YBL077W [Saccharomyces cerevisiae S288c]
YBL078C	335.927	882	278.816	719	321.513	769	254.291	658	261.92	801	0.59093	-0.293781	normal	0.96492	-0.197504	normal	0.370379	-0.425768	normal	0.953545	0.154218	normal	0.824173	0.275495	normal	--	--	Cellular Component: autophagic vacuole membrane (GO:0000421);; Biological Process: autophagy (GO:0006914);; Biological Process: protein transport (GO:0015031);; Cellular Component: Cvt vesicle membrane (GO:0033110);;	K08341|1.23414e-80|sce:YBL078C|ATG8, APG8, AUT7, CVT5; ubiquitin-like protein ATG8; K08341 GABA(A) receptor-associated protein (A)	Regulation of autophagy (ko04140)	[Z]	Cytoskeleton	Autophagy protein Atg8 ubiquitin like;; Ubiquitin-like autophagy protein Apg12	Autophagy-related protein {ECO:0000256|RuleBase:RU004384} OS=Saccharomyces cerevisiae R008 PE=3 SV=1	U	Intracellular trafficking, secretion, and vesicular transport	gi|295789214|pdb|2KQ7|A Chain A, Solution Structure Of The Autophagy-Related Protein Atg8
YBL079W	24.7376	2319	27.913	2633	25.6269	2417	33.3102	3126	27.59	2553	0.916255	0.183501	normal	0.997145	0.0596841	normal	0.261593	0.42587	normal	0.979551	-0.0455293	normal	0.61501	-0.299423	normal	--	--	Cellular Component: nuclear pore (GO:0005643);; Biological Process: nucleocytoplasmic transport (GO:0006913);; Molecular Function: structural constituent of nuclear pore (GO:0017056);;	K14312|0|sce:YBL079W|NUP170, NLE3; Nup170p; K14312 nuclear pore complex protein Nup155 (A)	RNA transport (ko03013)	[YU]	Nuclear structure;; Intracellular trafficking, secretion, and vesicular transport	Non-repetitive/WGA-negative nucleoporin C-terminal;; Nup133 N terminal like	Nup170p {ECO:0000313|EMBL:EWG97645.1} OS=Saccharomyces cerevisiae R103 PE=4 SV=1	UY	Intracellular trafficking, secretion, and vesicular transport;; Nuclear structure	gi|584377801|gb|EWG97645.1| Nup170p [Saccharomyces cerevisiae R103]
YBL080C	19.8835	680	17.492	597	21.8088	739	20.1779	690	21.2725	731	0.959423	-0.18692	normal	0.994561	0.119835	normal	0.976172	0.016466	normal	0.873524	0.28993	normal	0.978845	0.0755736	normal	[J]	Translation, ribosomal structure and biogenesis	Molecular Function: ATP binding (GO:0005524);; Cellular Component: mitochondrion (GO:0005739);; Cellular Component: glutamyl-tRNA(Gln) amidotransferase complex (GO:0030956);; Biological Process: mitochondrial translation (GO:0032543);; Molecular Function: glutaminyl-tRNA synthase (glutamine-hydrolyzing) activity (GO:0050567);; Biological Process: glutaminyl-tRNAGln biosynthesis via transamidation…	K02434|0|sce:YBL080C|PET112; glutamyl-tRNA(Gln) amidotransferase subunit PET112 (EC:6.3.5.-); K02434 aspartyl-tRNA(Asn)/glutamyl-tRNA(Gln) amidotransferase subunit B [EC:6.3.5.6 6.3.5.7] (A)	Aminoacyl-tRNA biosynthesis (ko00970)	[J]	Translation, ribosomal structure and biogenesis	GatB/GatE catalytic domain;; GatB domain	Glutamyl-tRNA(Gln) amidotransferase subunit B, mitochondrial {ECO:0000256|HAMAP-Rule:MF_03147} OS=Saccharomyces cerevisiae (strain CEN.PK113-7D) PE=3 SV=1	J	Translation, ribosomal structure and biogenesis	gi|330443407|ref|NP_009473.2| glutamyl-tRNA(Gln) amidotransferase subunit PET112 [Saccharomyces cerevisiae S288c]
YBL081W	33.0898	769	34.3998	788	31.335	713	32.3955	742	24.5194	581	0.990355	0.0355539	normal	0.995222	-0.108903	normal	0.974651	-0.0559055	normal	0.491121	-0.439016	normal	0.491844	-0.359341	normal	--	--	--	--	--	--	--	--	YBL081Wp-like protein {ECO:0000313|EMBL:EDZ73935.1} OS=Saccharomyces cerevisiae (strain AWRI1631) PE=4 SV=1	S	Function unknown	gi|207347909|gb|EDZ73935.1| YBL081Wp-like protein [Saccharomyces cerevisiae AWRI1631]
YBL082C	62.4898	1151	62.9743	1080	54.3618	1045	49.6762	904	74.6772	1273	0.985561	-0.0913107	normal	0.988097	-0.139231	normal	0.658001	-0.352128	normal	0.9212	0.235614	normal	0.00967687	0.485476	normal	--	--	Cellular Component: endoplasmic reticulum (GO:0005783);; Molecular Function: transferase activity, transferring hexosyl groups (GO:0016758);; Cellular Component: membrane part (GO:0044425);;	K03845|0|sce:YBL082C|ALG3, RHK1; dolichyl-P-Man:Man(5)GlcNAc(2)-PP-dolichol alpha-1,3-mannosyltransferase (EC:2.4.1.258); K03845 alpha-1,3-mannosyltransferase [EC:2.4.1.258] (A)	N-Glycan biosynthesis (ko00510);; Various types of N-glycan biosynthesis (ko00513)	[G]	Carbohydrate transport and metabolism	ALG3 protein	Alg3p {ECO:0000313|EMBL:EWG87517.1} OS=Saccharomyces cerevisiae R008 PE=4 SV=1	G	Carbohydrate transport and metabolism	gi|6319389|ref|NP_009471.1| dolichyl-P-Man:Man(5)GlcNAc(2)-PP-dolichol alpha-1,3-mannosyltransferase [Saccharomyces cerevisiae S288c]
YBL084C	27.4453	1078	25.5448	1001	25.9018	1016	26.5578	1054	30.259	1206	0.983031	-0.106337	normal	0.995915	-0.0853579	normal	0.976843	-0.0369256	normal	0.894357	0.267091	normal	0.941766	0.186542	normal	[R]	General function prediction only	--	K03350|0|sce:YBL084C|CDC27, APC3, SNB1; anaphase promoting complex subunit CDC27; K03350 anaphase-promoting complex subunit 3 (A)	Cell cycle - yeast (ko04111);; Meiosis - yeast (ko04113);; Ubiquitin mediated proteolysis (ko04120)	[D]	Cell cycle control, cell division, chromosome partitioning	Tetratricopeptide repeat;; TPR repeat;; Tetratricopeptide repeat;; Anaphase-promoting complex, cyclosome, subunit 3;; Tetratricopeptide repeat;; Tetratricopeptide repeat;; Tetratricopeptide repeat;; Tetratricopeptide repeat;; Tetratricopeptide repeat;; Tetratricopeptide repeat;; Tetratricopeptide repeat;; Tetratricopeptide repeat;; Tetratricopeptide repeat;; Tetratricopeptide repeat	Cdc27p {ECO:0000313|EMBL:EIW12059.1} OS=Saccharomyces cerevisiae (strain CEN.PK113-7D) PE=4 SV=1	D	Cell cycle control, cell division, chromosome partitioning	gi|330443405|ref|NP_009469.2| anaphase promoting complex subunit CDC27 [Saccharomyces cerevisiae S288c]
YBL085W	38.0559	2650	41.3485	2882	40.4291	2791	42.679	2951	42.4849	2889	0.980026	0.121423	normal	0.996338	0.0747564	normal	0.971539	0.150539	normal	0.981503	0.00243645	normal	0.988583	-0.0381087	normal	--	--	Molecular Function: phospholipid binding (GO:0005543);;	--	--	--	--	PH domain;; SAM domain (Sterile alpha motif);; SH3 domain;; Variant SH3 domain;; Pleckstrin homology domain;; Variant SH3 domain	Protein BOB1 {ECO:0000313|EMBL:EDV12169.1} OS=Saccharomyces cerevisiae (strain RM11-1a) PE=4 SV=1	T	Signal transduction mechanisms	gi|6319386|ref|NP_009468.1| Boi1p [Saccharomyces cerevisiae S288c]
YBL086C	27.4703	952	18.5334	643	26.3358	911	46.8862	1597	46.3929	1557	1.54e-05	-0.564567	normal	0.996974	-0.0634279	normal	3.32e-05	0.740222	normal	1.7e-12	1.27139	up	0.98414	-0.0440422	normal	--	--	--	--	--	--	--	N-terminal C2 in EEIG1 and EHBP1 proteins	Uncharacterized protein {ECO:0000313|EMBL:EWG87516.1} OS=Saccharomyces cerevisiae R008 PE=4 SV=1	S	Function unknown	gi|6319385|ref|NP_009467.1| hypothetical protein YBL086C [Saccharomyces cerevisiae S288c]
YBL087C	2473.97	9319	2451.45	8942	2798.91	9486	2309.79	8513	1690.74	7349	0.996625	-0.0591524	normal	0.999399	0.0256214	normal	0.987818	-0.135001	normal	0.941206	-0.284019	normal	0.94593	-0.219567	normal	[J]	Translation, ribosomal structure and biogenesis	Molecular Function: structural constituent of ribosome (GO:0003735);; Cellular Component: ribosome (GO:0005840);; Biological Process: translation (GO:0006412);;	K02894|3.08185e-94|sce:YER117W|RPL23B; ribosomal 60S subunit protein L23B; K02894 large subunit ribosomal protein L23e (A)	Ribosome (ko03010)	[J]	Translation, ribosomal structure and biogenesis	Ribosomal protein L14p/L23e	Rpl23bp {ECO:0000313|EMBL:EWG91505.1} OS=Saccharomyces cerevisiae P301 PE=3 SV=1	J	Translation, ribosomal structure and biogenesis	gi|6319384|ref|NP_009466.1| ribosomal 60S subunit protein L23A [Saccharomyces cerevisiae S288c]
YBL088C	11.5444	1833	10.9877	1760	11.0845	1789	14.0867	2260	13.4511	2087	0.990161	-0.0581647	normal	0.997715	-0.0350299	normal	0.82483	0.297203	normal	0.92422	0.24446	normal	0.976094	-0.122285	normal	--	--	Molecular Function: transferase activity, transferring phosphorus-containing groups (GO:0016772);; Biological Process: cellular metabolic process (GO:0044237);; Biological Process: single-organism cellular process (GO:0044763);; Biological Process: response to stimulus (GO:0050896);;	K04728|0|sce:YBL088C|TEL1; Tel1p (EC:2.7.11.1); K04728 ataxia telangiectasia mutated family protein [EC:2.7.11.1] (A)	--	[TBLD]	Signal transduction mechanisms;; Chromatin structure and dynamics;; Replication, recombination and repair;; Cell cycle control, cell division, chromosome partitioning	Phosphatidylinositol 3- and 4-kinase;; Telomere-length maintenance and DNA damage repair;; FATC domain	Tel1p {ECO:0000313|EMBL:EWG87514.1} OS=Saccharomyces cerevisiae R008 PE=4 SV=1	B	Chromatin structure and dynamics	gi|330443403|ref|NP_009465.2| Tel1p [Saccharomyces cerevisiae S288c]
YBL089W	46.2809	1025	43.9914	970	48.9367	1071	37.4376	836	27.0166	612	0.987266	-0.0790257	normal	0.996906	0.0632614	normal	0.827178	-0.297746	normal	0.00930473	-0.663245	normal	0.0618085	-0.456257	normal	--	--	Cellular Component: membrane (GO:0016020);;	--	--	[E]	Amino acid transport and metabolism	Transmembrane amino acid transporter protein	Avt5p {ECO:0000313|EMBL:EGA79977.1} OS=Saccharomyces cerevisiae (strain VIN 13) PE=4 SV=1	E	Amino acid transport and metabolism	gi|496686|emb|CAA56013.1| A-509 protein [Saccharomyces cerevisiae]
YBL090W	98.5887	766	98.7725	763	110.4	832	110.898	856	124.974	1051	0.990931	-0.00523552	normal	0.994083	0.119058	normal	0.959027	0.155235	normal	0.36834	0.4596	normal	0.748328	0.288004	normal	--	--	Molecular Function: structural constituent of ribosome (GO:0003735);; Cellular Component: ribosome (GO:0005840);; Biological Process: translation (GO:0006412);;	K17415|1.30353e-114|sce:YBL090W|MRP21, MRP50; mitochondrial 37S ribosomal protein MRP21; K17415 small subunit ribosomal protein MRP21 (A)	--	--	--	Ribosomal protein S21	Mrp21p {ECO:0000313|EMBL:EWG87512.1} OS=Saccharomyces cerevisiae R008 PE=4 SV=1	J	Translation, ribosomal structure and biogenesis	gi|6319381|ref|NP_009463.1| mitochondrial 37S ribosomal protein MRP21 [Saccharomyces cerevisiae S288c]
YBL091C	288.911	9381	277.815	9298	295.856	9264	291.573	9514	284.906	9648	0.997601	-0.0124043	normal	0.999433	-0.0181041	normal	0.993241	0.0157728	normal	0.99048	0.0522339	normal	0.995425	0.0126756	normal	[J]	Translation, ribosomal structure and biogenesis	Molecular Function: aminopeptidase activity (GO:0004177);; Cellular Component: cytoplasm (GO:0005737);; Biological Process: proteolysis (GO:0006508);; Molecular Function: metalloexopeptidase activity (GO:0008235);; Biological Process: cellular process (GO:0009987);; Molecular Function: metal ion binding (GO:0046872);;	K01265|0|sce:YBL091C|MAP2; Map2p (EC:3.4.11.18); K01265 methionyl aminopeptidase [EC:3.4.11.18] (A)	--	[R]	General function prediction only	Metallopeptidase family M24	Methionine aminopeptidase 2 {ECO:0000256|HAMAP-Rule:MF_03175} OS=Saccharomyces cerevisiae (strain Zymaflore VL3) PE=3 SV=1	O	Posttranslational modification, protein turnover, chaperones	gi|330443401|ref|NP_009462.2| Map2p [Saccharomyces cerevisiae S288c]
YBL092W	3185.36	11087	3123.27	10687	2822.68	9081	2523.87	8744	2479.71	9807	0.997332	-0.0525895	normal	3.96e-05	-0.287911	normal	0.791635	-0.346945	normal	0.987901	-0.125002	normal	0.984069	0.157986	normal	[J]	Translation, ribosomal structure and biogenesis	Molecular Function: structural constituent of ribosome (GO:0003735);; Cellular Component: ribosome (GO:0005840);; Biological Process: translation (GO:0006412);;	K02912|4.03653e-90|sce:YBL092W|RPL32; ribosomal 60S subunit protein L32; K02912 large subunit ribosomal protein L32e (A)	Ribosome (ko03010)	[J]	Translation, ribosomal structure and biogenesis	Ribosomal protein L32	Rpl32p {ECO:0000313|EMBL:EWG87510.1} OS=Saccharomyces cerevisiae R008 PE=4 SV=1	J	Translation, ribosomal structure and biogenesis	gi|6319378|ref|NP_009460.1| ribosomal 60S subunit protein L32 [Saccharomyces cerevisiae S288c]
YBL093C	158.372	1852	169.117	1965	168.882	1941	107.681	1240	107.716	1292	0.987204	0.0857882	normal	0.996613	0.0676727	normal	0.00555594	-0.582273	normal	0.0205159	-0.604985	normal	0.982408	0.0516888	normal	--	--	Molecular Function: RNA polymerase II transcription cofactor activity (GO:0001104);; Biological Process: regulation of transcription from RNA polymerase II promoter (GO:0006357);; Cellular Component: mediator complex (GO:0016592);;	K15138|2.74873e-143|sce:YBL093C|ROX3, MED19, NUT3, SSN7, SSX2; Rox3p; K15138 mediator of RNA polymerase II transcription subunit 19, fungi type (A)	--	--	--	Rox3 mediator complex subunit	Rox3p {ECO:0000313|EMBL:EWG87509.1} OS=Saccharomyces cerevisiae R008 PE=4 SV=1	K	Transcription	gi|6319377|ref|NP_009459.1| Rox3p [Saccharomyces cerevisiae S288c]
YBL094C	49.6195	91	62.9539	115	59.8216	101	50.3198	93	46.0263	99	0.988922	0.332896	normal	0.998825	0.148538	normal	0.99355	0.0260947	normal	0.980843	-0.211998	normal	0.993046	0.0810963	normal	--	--	--	--	--	[S]	Function unknown	--	Uncharacterized protein {ECO:0000313|EMBL:EWG87508.1} OS=Saccharomyces cerevisiae R008 PE=4 SV=1	S	Function unknown	gi|6319374|ref|NP_009457.1| hypothetical protein YBL095W [Saccharomyces cerevisiae S288c]
YBL095W	35.2665	455	30.4997	389	39.4848	494	27.5787	356	26.9231	379	0.956528	-0.224826	normal	0.996176	0.118342	normal	0.796898	-0.356219	normal	0.969518	-0.0383723	normal	0.981174	0.0823958	normal	--	--	--	--	--	[S]	Function unknown	Thioesterase superfamily	Uncharacterized protein {ECO:0000313|EMBL:EWG87508.1} OS=Saccharomyces cerevisiae R008 PE=4 SV=1	S	Function unknown	gi|6319374|ref|NP_009457.1| hypothetical protein YBL095W [Saccharomyces cerevisiae S288c]
YBL096C	3.98042	5	6.64592	8	6.10045	6	13.625	16	7.79397	13	--	--	--	--	--	--	--	--	--	--	--	--	--	--	--	--	--	--	--	--	--	--	--	Uncharacterized protein {ECO:0000313|EMBL:EWG87507.1} OS=Saccharomyces cerevisiae R008 PE=4 SV=1	S	Function unknown	gi|586454|sp|P38171.1|YBJ6_YEAST RecName: Full=Putative uncharacterized protein YBL096C [Saccharomyces cerevisiae S288c]
YBL097W	8.39314	495	8.41102	503	8.61374	524	11.1626	652	8.77107	475	0.991394	0.0234695	normal	0.997174	0.0819432	normal	0.603727	0.391118	normal	0.965455	-0.0832469	normal	0.0959951	-0.462861	normal	--	--	Biological Process: single-organism cellular process (GO:0044763);;	K06676|0|sce:YBL097W|BRN1; Brn1p; K06676 condensin complex subunit 2 (A)	Cell cycle - yeast (ko04111)	[BD]	Chromatin structure and dynamics;; Cell cycle control, cell division, chromosome partitioning	Condensin complex subunit 2	Condensin complex subunit 2 {ECO:0000256|PIRNR:PIRNR017126} OS=Saccharomyces cerevisiae R008 PE=3 SV=1	BD	Chromatin structure and dynamics;; Cell cycle control, cell division, chromosome partitioning	gi|330443399|ref|NP_009455.3| Brn1p [Saccharomyces cerevisiae S288c]
YBL098W	46.2738	1172	48.2029	1222	47.1045	1170	38.4734	973	60.9697	1541	0.989057	0.0606056	normal	0.997815	-0.00246149	normal	0.869541	-0.272331	normal	0.79652	0.332926	normal	4.8e-06	0.654833	normal	--	--	Molecular Function: monooxygenase activity (GO:0004497);; Biological Process: aromatic amino acid family metabolic process (GO:0009072);; Biological Process: pyridine nucleotide biosynthetic process (GO:0019363);; Cellular Component: mitochondrial membrane (GO:0031966);;	K00486|0|sce:YBL098W|BNA4; kynurenine 3-monooxygenase (EC:1.14.13.9); K00486 kynurenine 3-monooxygenase [EC:1.14.13.9] (A)	Tryptophan metabolism (ko00380)	[CR]	Energy production and conversion;; General function prediction only	FAD binding domain;; Pyridine nucleotide-disulphide oxidoreductase;; NAD(P)-binding Rossmann-like domain;; FAD dependent oxidoreductase;; Glucose inhibited division protein A;; 3-hydroxyacyl-CoA dehydrogenase, NAD binding domain	Kynurenine 3-monooxygenase {ECO:0000256|HAMAP-Rule:MF_03018} OS=Saccharomyces cerevisiae R008 PE=3 SV=1	C	Energy production and conversion	gi|6319372|ref|NP_009454.1| kynurenine 3-monooxygenase [Saccharomyces cerevisiae S288c]
YBL099W	459.512	12071	452.1	11759	444.822	11282	482.277	12774	514.308	14714	0.99786	-0.0373599	normal	0.996755	-0.0975122	normal	0.993428	0.0771158	normal	0.927724	0.322299	normal	0.976841	0.196452	normal	[C]	Energy production and conversion	Molecular Function: ATP binding (GO:0005524);; Biological Process: ATP synthesis coupled proton transport (GO:0015986);; Biological Process: ATP hydrolysis coupled proton transport (GO:0015991);; Cellular Component: proton-transporting ATP synthase complex, catalytic core F(1) (GO:0045261);; Molecular Function: proton-transporting ATP synthase activity, rotational mechanism (GO:0046933);; Molecul…	K02132|0|sce:YBL099W|ATP1; F1F0 ATP synthase subunit alpha (EC:3.6.3.14); K02132 F-type H+-transporting ATPase subunit alpha (A)	Oxidative phosphorylation (ko00190)	[C]	Energy production and conversion	ATP synthase alpha/beta family, nucleotide-binding domain;; ATP synthase alpha/beta chain, C terminal domain;; ATP synthase alpha/beta family, beta-barrel domain	ATP synthase subunit alpha {ECO:0000256|RuleBase:RU003551} OS=Saccharomyces cerevisiae R008 PE=3 SV=1	C	Energy production and conversion	gi|330443397|ref|NP_009453.2| F1F0 ATP synthase subunit alpha [Saccharomyces cerevisiae S288c]
YBL100C	87.4603	126	83.1425	117	89.7256	113	74.4291	106	109.967	195	0.99573	-0.105116	normal	0.998541	-0.15552	normal	0.98443	-0.248309	normal	0.194378	0.723259	normal	0.00640167	0.860401	normal	--	--	Molecular Function: ATP binding (GO:0005524);; Biological Process: ATP synthesis coupled proton transport (GO:0015986);; Biological Process: ATP hydrolysis coupled proton transport (GO:0015991);; Cellular Component: proton-transporting ATP synthase complex, catalytic core F(1) (GO:0045261);; Molecular Function: proton-transporting ATP synthase activity, rotational mechanism (GO:0046933);; Molecul…	K02132|1.53925e-29|sce:YBL099W|ATP1; F1F0 ATP synthase subunit alpha (EC:3.6.3.14); K02132 F-type H+-transporting ATPase subunit alpha (A)	Oxidative phosphorylation (ko00190)	--	--	--	EC1118_1B15_0089p {ECO:0000313|EMBL:CAY77683.1} OS=Saccharomyces cerevisiae (strain Lalvin EC1118 / Prise de mousse) PE=4 SV=1	C	Energy production and conversion	gi|586457|sp|P38168.1|YBK0_YEAST RecName: Full=Putative uncharacterized protein YBL100C [Saccharomyces cerevisiae S288c]
YBL100W-C	1.84575	20	0.981533	10	1.93152	21	0.160695	1	0.442028	4	0.997636	-0.896613	normal	0.999661	0.0664576	normal	0.693611	-2.65443	normal	--	--	--	--	--	--	--	--	--	--	--	--	--	--	YBL100W-C-like protein {ECO:0000313|EMBL:EEU06283.1} OS=Saccharomyces cerevisiae (strain JAY291) PE=4 SV=1	--	--	gi|33438761|ref|NP_878043.1| hypothetical protein YBL100W-C [Saccharomyces cerevisiae S288c]
YBL101C	23.7361	2094	23.5024	2119	23.6997	2080	18.3756	1643	24.9064	2154	0.992602	0.0175237	normal	0.99811	-0.00967229	normal	0.625579	-0.353966	normal	0.978218	0.0225459	normal	0.130601	0.382799	normal	--	--	--	--	--	[R]	General function prediction only	Arrestin (or S-antigen), C-terminal domain	Ecm21p {ECO:0000313|EMBL:EWG87503.1} OS=Saccharomyces cerevisiae R008 PE=4 SV=1	R	General function prediction only	gi|6319367|ref|NP_009449.1| Ecm21p [Saccharomyces cerevisiae S288c]
YBL102W	109.629	1767	109.43	1779	96.0886	1603	106.541	1872	95.3452	1684	0.992141	0.0101702	normal	0.981147	-0.140426	normal	0.977984	0.078633	normal	0.972963	-0.0801146	normal	0.960374	-0.160017	normal	--	--	Cellular Component: integral component of membrane (GO:0016021);; Biological Process: vesicle-mediated transport (GO:0016192);;	--	--	[U]	Intracellular trafficking, secretion, and vesicular transport	Got1/Sft2-like family	Sft2p {ECO:0000313|EMBL:EWG87502.1} OS=Saccharomyces cerevisiae R008 PE=4 SV=1	U	Intracellular trafficking, secretion, and vesicular transport	gi|6319366|ref|NP_009448.1| Sft2p [Saccharomyces cerevisiae S288c]
YBL103C	47.5217	2462	54.7894	2876	44.9844	2360	46.7811	2444	60.6018	3047	0.743397	0.224513	normal	0.997096	-0.0610132	normal	0.983789	-0.0151037	normal	0.978918	0.082192	normal	0.541696	0.31043	normal	--	--	--	--	--	[K]	Transcription	Helix-loop-helix DNA-binding domain	Rtg3p {ECO:0000313|EMBL:EWG87501.1} OS=Saccharomyces cerevisiae R008 PE=4 SV=1	K	Transcription	gi|6319365|ref|NP_009447.1| Rtg3p [Saccharomyces cerevisiae S288c]
YBL104C	16.1524	1147	17.5658	1259	17.2076	1239	18.4516	1313	17.5084	1202	0.974032	0.134649	normal	0.993185	0.111198	normal	0.946588	0.190066	normal	0.970443	-0.0677586	normal	0.968357	-0.134726	normal	--	--	--	--	--	[S]	Function unknown	--	YBL104C-like protein {ECO:0000313|EMBL:EEU06269.1} OS=Saccharomyces cerevisiae (strain JAY291) PE=4 SV=1	U	Intracellular trafficking, secretion, and vesicular transport	gi|41629671|ref|NP_009446.2| Sea4p [Saccharomyces cerevisiae S288c]
YBL105C	123.087	1311	102.37	1239	115.068	1097	114.942	2044	114.396	2394	0.987026	-0.080975	normal	0.499818	-0.256844	normal	0.000928338	0.635179	normal	3.88e-07	0.947722	normal	0.905247	0.220339	normal	--	--	Molecular Function: protein serine/threonine kinase activity (GO:0004674);; Molecular Function: ATP binding (GO:0005524);; Biological Process: protein phosphorylation (GO:0006468);; Biological Process: intracellular signal transduction (GO:0035556);; Molecular Function: metal ion binding (GO:0046872);;	K02677|0|sce:YBL105C|PKC1, CLY15, CLY5, CLY7, HPO2, STT1; protein kinase C (EC:2.7.11.13); K02677 classical protein kinase C [EC:2.7.11.13] (A)	MAPK signaling pathway - yeast (ko04011);; Phosphatidylinositol signaling system (ko04070)	[T]	Signal transduction mechanisms	Protein kinase domain;; Protein tyrosine kinase;; Hr1 repeat;; Phorbol esters/diacylglycerol binding domain (C1 domain);; Protein kinase C terminal domain;; C2 domain	Pkc1p {ECO:0000313|EMBL:EWG87499.1} OS=Saccharomyces cerevisiae R008 PE=4 SV=1	T	Signal transduction mechanisms	gi|330443395|ref|NP_009445.2| protein kinase C [Saccharomyces cerevisiae S288c]
YBL108W	0	0	0	0	0.888106	1	0	0	0.654801	1	--	--	--	--	--	--	--	--	--	--	--	--	--	--	--	--	--	--	--	--	--	--	--	EC1118_1G1_0056p {ECO:0000313|EMBL:CAY79514.1} OS=Saccharomyces cerevisiae (strain Lalvin EC1118 / Prise de mousse) PE=4 SV=1	--	--	gi|586464|sp|P38161.1|YBK8_YEAST RecName: Full=Putative UPF0377 protein YBL108W [Saccharomyces cerevisiae S288c]
YBL109W	0	0	0	0	0.668427	1	0.493372	0	0	0	--	--	--	--	--	--	--	--	--	--	--	--	--	--	--	--	--	--	--	--	--	--	--	Uncharacterized protein {ECO:0000313|EMBL:EGA72416.1} (Fragment) OS=Saccharomyces cerevisiae (strain AWRI796) PE=4 SV=1	--	--	gi|239938828|sp|P89495.3|YB109_YEAST RecName: Full=Putative uncharacterized protein YBL109W [Saccharomyces cerevisiae S288c]
YBL111C	9.25384	569	10.8876	649	11.5174	673	15.325	907	16.9879	1094	0.959603	0.189705	normal	0.940859	0.241704	normal	0.00154596	0.665714	normal	0.000849928	0.749909	normal	0.826972	0.262439	normal	[LKJ]	Replication, recombination and repair;; Transcription;; Translation, ribosomal structure and biogenesis	--	--	--	--	--	DEAD/DEAH box helicase	Putative uncharacterized protein {ECO:0000313|EMBL:EDV09899.1} OS=Saccharomyces cerevisiae (strain RM11-1a) PE=4 SV=1	L	Replication, recombination and repair	gi|6319357|ref|NP_009439.1| hypothetical protein YBL111C [Saccharomyces cerevisiae S288c]
YBL113W-A	0.496448	2	1.33773	5	1.0766	4	2.1958	8	0.545417	2	--	--	--	--	--	--	--	--	--	--	--	--	--	--	--	[LKJ]	Replication, recombination and repair;; Transcription;; Translation, ribosomal structure and biogenesis	--	--	--	--	--	--	Uncharacterized protein {ECO:0000313|EMBL:EDN62895.1} (Fragment) OS=Saccharomyces cerevisiae (strain YJM789) PE=4 SV=1	L	Replication, recombination and repair	gi|151944630|gb|EDN62895.1| hypothetical protein SCY_4508 [Saccharomyces cerevisiae YJM789]
YBR001C	40.8159	2086	40.6766	2075	37.0987	1891	33.8463	1718	45.9073	2298	0.992696	-0.00720742	normal	0.977303	-0.141503	normal	0.851383	-0.284152	normal	0.966764	0.146031	normal	0.0517752	0.411755	normal	--	--	Molecular Function: alpha,alpha-trehalase activity (GO:0004555);; Molecular Function: protein serine/threonine kinase activity (GO:0004674);; Molecular Function: calcium ion binding (GO:0005509);; Molecular Function: ATP binding (GO:0005524);; Cellular Component: cytoplasm (GO:0005737);; Biological Process: trehalose catabolic process (GO:0005993);; Biological Process: protein phosphorylation (GO…	K01194|0|sce:YBR001C|NTH2; alpha,alpha-trehalase NTH2 (EC:3.2.1.28); K01194 alpha,alpha-trehalase [EC:3.2.1.28] (A)	Starch and sucrose metabolism (ko00500)	[G]	Carbohydrate transport and metabolism	Trehalase;; Neutral trehalase Ca2+ binding domain	Trehalase {ECO:0000256|RuleBase:RU361180} OS=Saccharomyces cerevisiae (strain Kyokai no. 7 / NBRC 101557) PE=3 SV=1	G	Carbohydrate transport and metabolism	gi|6319473|ref|NP_009555.1| alpha,alpha-trehalase NTH2 [Saccharomyces cerevisiae S288c]
YBR002C	100.046	1878	113.772	2100	113.379	2007	109.367	1992	115.202	2109	0.952208	0.161477	normal	0.99406	0.0957837	normal	0.978394	0.0803795	normal	0.978281	0.00510222	normal	0.983503	0.0747726	normal	[I]	Lipid transport and metabolism	Molecular Function: translation initiation factor activity (GO:0003743);; Cellular Component: cytoplasm (GO:0005737);; Biological Process: translational initiation (GO:0006413);; Molecular Function: transferase activity, transferring alkyl or aryl (other than methyl) groups (GO:0016765);;	K11778|0|sce:YBR002C|RER2; Rer2p (EC:2.5.1.87); K11778 ditrans,polycis-polyprenyl diphosphate synthase [EC:2.5.1.87] (A)	Terpenoid backbone biosynthesis (ko00900)	[I]	Lipid transport and metabolism	Putative undecaprenyl diphosphate synthase	Rer2p {ECO:0000313|EMBL:EIW11928.1} OS=Saccharomyces cerevisiae (strain CEN.PK113-7D) PE=3 SV=1	I	Lipid transport and metabolism	gi|6319474|ref|NP_009556.1| Rer2p [Saccharomyces cerevisiae S288c]
YBR003W	74.5138	1963	64.1466	1689	69.7486	1825	68.9277	1816	62.7319	1670	0.82297	-0.216286	normal	0.992593	-0.105096	normal	0.973506	-0.116669	normal	0.97583	-0.0173554	normal	0.972463	-0.128276	normal	[H]	Coenzyme transport and metabolism	Biological Process: isoprenoid biosynthetic process (GO:0008299);; Molecular Function: transferase activity (GO:0016740);;	K05355|0|sce:YBR003W|COQ1; trans-hexaprenyltranstransferase (EC:2.5.1.-); K05355 hexaprenyl-diphosphate synthase [EC:2.5.1.82 2.5.1.83] (A)	Terpenoid backbone biosynthesis (ko00900)	[H]	Coenzyme transport and metabolism	Polyprenyl synthetase	Coq1p {ECO:0000313|EMBL:EGA63378.1} OS=Saccharomyces cerevisiae (strain FostersO) PE=3 SV=1	H	Coenzyme transport and metabolism	gi|6319475|ref|NP_009557.1| trans-hexaprenyltranstransferase [Saccharomyces cerevisiae S288c]
YBR004C	65.9337	1141	63.7107	1118	68.9738	1190	66.3147	1188	57.1757	1024	0.99069	-0.0289228	normal	0.996948	0.0605997	normal	0.976468	0.0535834	normal	0.961556	-0.127454	normal	0.904948	-0.221438	normal	--	--	--	K07542|0|sce:YBR004C|GPI18; Gpi18p (EC:2.4.1.-); K07542 phosphatidylinositol glycan, class V [EC:2.4.1.-] (A)	Glycosylphosphatidylinositol(GPI)-anchor biosynthesis (ko00563)	[R]	General function prediction only	Mannosyltransferase (PIG-V))	K7_Gpi18p {ECO:0000313|EMBL:GAA21555.1} OS=Saccharomyces cerevisiae (strain Kyokai no. 7 / NBRC 101557) PE=4 SV=1	G	Carbohydrate transport and metabolism	gi|330443421|ref|NP_009558.2| Gpi18p [Saccharomyces cerevisiae S288c]
YBR005W	93.2101	1033	81.783	881	96.4983	984	89.3369	961	86.576	1015	0.861081	-0.228828	normal	0.996691	-0.0700258	normal	0.969729	-0.108482	normal	0.937777	0.202644	normal	0.979698	0.071235	normal	--	--	--	--	--	--	--	Chitin synthesis regulation, resistance to Congo red	Rcr1p {ECO:0000313|EMBL:EEU08143.1} OS=Saccharomyces cerevisiae (strain JAY291) PE=4 SV=1	S	Function unknown	gi|256273194|gb|EEU08143.1| Rcr1p [Saccharomyces cerevisiae JAY291]
YBR006W	130.287	3890	136.121	4024	136.967	3998	73.0842	2162	80.0854	2452	0.993954	0.0492551	normal	0.998364	0.0394962	normal	6.9e-08	-0.851164	normal	0.000838043	-0.715131	normal	0.955417	0.173949	normal	[C]	Energy production and conversion	Molecular Function: succinate-semialdehyde dehydrogenase [NAD(P)+] activity (GO:0009013);; Biological Process: gamma-aminobutyric acid catabolic process (GO:0009450);; Biological Process: oxidation-reduction process (GO:0055114);;	K00135|0|sce:YBR006W|UGA2, UGA5; succinate-semialdehyde dehydrogenase (NAD(P)(+)) (EC:1.2.1.16); K00135 succinate-semialdehyde dehydrogenase / glutarate-semialdehyde dehydrogenase [EC:1.2.1.16 1.2.1.79 1.2.1.20] (A)	Alanine, aspartate and glutamate metabolism (ko00250);; Lysine degradation (ko00310);; Tyrosine metabolism (ko00350);; Butanoate metabolism (ko00650)	[C]	Energy production and conversion	Aldehyde dehydrogenase family	Uga2p {ECO:0000313|EMBL:EWG87595.1} OS=Saccharomyces cerevisiae R008 PE=3 SV=1	E	Amino acid transport and metabolism	gi|6319478|ref|NP_009560.1| succinate-semialdehyde dehydrogenase (NAD(P)(+)) [Saccharomyces cerevisiae S288c]
YBR007C	40.1784	1812	42.7851	1939	40.0819	1831	34.255	1544	34.4361	1522	0.984922	0.0980611	normal	0.997975	0.0150388	normal	0.918341	-0.235078	normal	0.760975	-0.349872	normal	0.984685	-0.0281693	normal	--	--	--	--	--	--	--	Sel1 repeat	K7_Dsf2p {ECO:0000313|EMBL:GAA21558.1} OS=Saccharomyces cerevisiae (strain Kyokai no. 7 / NBRC 101557) PE=4 SV=1	S	Function unknown	gi|330443423|ref|NP_009561.2| Dsf2p [Saccharomyces cerevisiae S288c]
YBR008C	35.0544	886	40.2919	1008	37.3961	912	29.1241	737	30.7272	832	0.942781	0.186217	normal	0.99748	0.0416709	normal	0.880599	-0.269309	normal	0.88323	-0.277109	normal	0.95647	0.167015	normal	[GEPR]	Carbohydrate transport and metabolism;; Amino acid transport and metabolism;; Inorganic ion transport and metabolism;; General function prediction only	Biological Process: drug transmembrane transport (GO:0006855);; Molecular Function: drug transmembrane transporter activity (GO:0015238);; Cellular Component: integral component of membrane (GO:0016021);;	K08158|0|sce:YBR008C|FLR1; Flr1p; K08158 MFS transporter, DHA1 family, multidrug resistance protein (A)	--	[R]	General function prediction only	Major Facilitator Superfamily	Flr1p {ECO:0000313|EMBL:EIW11934.1} OS=Saccharomyces cerevisiae (strain CEN.PK113-7D) PE=4 SV=1	R	General function prediction only	gi|6319480|ref|NP_009562.1| Flr1p [Saccharomyces cerevisiae S288c]
YBR009C	3581.39	7214	3862.83	7458	4154.83	7005	3954.25	7715	3282.39	8425	0.99632	0.0483937	normal	0.998969	-0.0424071	normal	0.989705	0.0923014	normal	0.980071	0.174769	normal	0.98952	0.119483	normal	[B]	Chromatin structure and dynamics	Cellular Component: nucleosome (GO:0000786);; Molecular Function: DNA binding (GO:0003677);; Molecular Function: phosphoglycerate mutase activity (GO:0004619);; Cellular Component: nucleus (GO:0005634);; Biological Process: glycolytic process (GO:0006096);; Biological Process: nucleosome assembly (GO:0006334);; Molecular Function: protein heterodimerization activity (GO:0046982);;	K11254|1.35157e-50|sce:YNL030W|HHF2; histone H4; K11254 histone H4 (A)	--	[B]	Chromatin structure and dynamics	Core histone H2A/H2B/H3/H4;; TATA box binding protein associated factor (TAF);; Histone-like transcription factor (CBF/NF-Y) and archaeal histone	Histone H4 {ECO:0000256|RuleBase:RU000528} OS=Saccharomyces cerevisiae (strain Lalvin QA23) PE=3 SV=1	B	Chromatin structure and dynamics	gi|6319481|ref|NP_009563.1| histone H4 [Saccharomyces cerevisiae S288c]
YBR010W	1094.59	4100	1113.37	4033	1326.11	4549	1524.42	5570	1492.49	6353	0.994955	-0.0233465	normal	0.945283	0.149883	normal	0.234134	0.437282	normal	0.00542911	0.654183	normal	0.967973	0.182203	normal	[B]	Chromatin structure and dynamics	Cellular Component: nucleosome (GO:0000786);; Molecular Function: DNA binding (GO:0003677);; Cellular Component: nucleus (GO:0005634);; Biological Process: DNA repair (GO:0006281);; Biological Process: nucleosome assembly (GO:0006334);; Molecular Function: zinc ion binding (GO:0008270);; Cellular Component: integral component of membrane (GO:0016021);; Molecular Function: protein heterodimerizati…	K11253|4.42795e-92|kla:KLLA0E08625g|hypothetical protein; K11253 histone H3 (A)	--	[B]	Chromatin structure and dynamics	Core histone H2A/H2B/H3/H4;; Kinetochore component CENP-S	Histone H3 {ECO:0000256|RuleBase:RU004471} OS=Ashbya aceri (Yeast) PE=3 SV=1	B	Chromatin structure and dynamics	gi|50308671|ref|XP_454338.1| hypothetical protein [Kluyveromyces lactis NRRL Y-1140]
YBR011C	1894.14	31408	2061.05	34436	1829.15	29937	2028.49	34299	2415.68	40431	0.996036	0.133194	normal	0.999662	-0.0691997	normal	0.995886	0.122492	normal	0.988239	0.230467	normal	0.978926	0.229784	normal	[C]	Energy production and conversion	Molecular Function: magnesium ion binding (GO:0000287);; Molecular Function: inorganic diphosphatase activity (GO:0004427);; Cellular Component: cytoplasm (GO:0005737);; Biological Process: phosphate-containing compound metabolic process (GO:0006796);;	K01507|0|sce:YBR011C|IPP1, PPA1; inorganic diphosphatase IPP1 (EC:3.6.1.1); K01507 inorganic pyrophosphatase [EC:3.6.1.1] (A)	Oxidative phosphorylation (ko00190)	[C]	Energy production and conversion	Inorganic pyrophosphatase	Ipp1p {ECO:0000313|EMBL:EWG87599.1} OS=Saccharomyces cerevisiae R008 PE=4 SV=1	C	Energy production and conversion	gi|6319483|ref|NP_009565.1| inorganic diphosphatase IPP1 [Saccharomyces cerevisiae S288c]
YBR012C	25.076	96	20.4819	79	21.1241	79	18.8868	74	22.5978	94	0.994156	-0.275698	normal	0.998095	-0.277315	normal	0.983285	-0.368659	normal	0.984106	0.242387	normal	0.985486	0.330119	normal	--	--	--	--	--	--	--	--	K7_00281p {ECO:0000313|EMBL:GAA21563.1} OS=Saccharomyces cerevisiae (strain Kyokai no. 7 / NBRC 101557) PE=4 SV=1	S	Function unknown	gi|586471|sp|P38214.1|YBM2_YEAST RecName: Full=Putative uncharacterized protein YBR012C [Saccharomyces cerevisiae S288c]
YBR013C	49.2933	159	39.0048	123	40.3001	120	46.1318	149	45.0213	165	0.97106	-0.365761	normal	0.985454	-0.402449	normal	0.98705	-0.0966181	normal	0.908917	0.415105	normal	0.98699	0.137986	normal	--	--	--	--	--	--	--	--	Uncharacterized protein {ECO:0000313|EMBL:EWG92386.1} OS=Saccharomyces cerevisiae P301 PE=4 SV=1	--	--	gi|6319487|ref|NP_009569.1| hypothetical protein YBR013C [Saccharomyces cerevisiae S288c]
YBR014C	197.884	1735	190.473	1645	198.442	1682	152.53	1327	171.411	1584	0.98814	-0.0763609	normal	0.997466	-0.0447262	normal	0.447377	-0.39063	normal	0.974005	-0.0554866	normal	0.848062	0.24758	normal	[O]	Posttranslational modification, protein turnover, chaperones	--	--	--	[O]	Posttranslational modification, protein turnover, chaperones	Glutaredoxin	K7_Ybr014cp {ECO:0000313|EMBL:GAA21564.1} OS=Saccharomyces cerevisiae (strain Kyokai no. 7 / NBRC 101557) PE=4 SV=1	O	Posttranslational modification, protein turnover, chaperones	gi|6319488|ref|NP_009570.1| glutathione-disulfide reductase GRX7 [Saccharomyces cerevisiae S288c]
YBR015C	124.582	5067	130.2	5283	121.277	4851	122.442	4931	137.983	5597	0.994457	0.0606217	normal	0.997885	-0.0628343	normal	0.988896	-0.0437621	normal	0.985145	0.0821956	normal	0.969244	0.175211	normal	--	--	--	K05535|0|sce:YBR015C|MNN2, CRV4, LDB8, TTP1; Mnn2p (EC:2.4.1.-); K05535 alpha 1,2-mannosyltransferase [EC:2.4.1.-] (A)	Various types of N-glycan biosynthesis (ko00513)	--	--	Mannosyltransferase putative	Mnn2p {ECO:0000313|EMBL:EWG87601.1} OS=Saccharomyces cerevisiae R008 PE=4 SV=1	G	Carbohydrate transport and metabolism	gi|6319489|ref|NP_009571.1| Mnn2p [Saccharomyces cerevisiae S288c]
YBR016W	377.916	1124	363.866	1045	404.084	1080	440.919	1265	501.231	1744	0.983275	-0.10457	normal	0.997064	-0.0575474	normal	0.956737	0.165601	normal	0.000664063	0.736395	normal	0.0157562	0.45518	normal	--	--	--	--	--	--	--	Cysteine-rich TM module stress tolerance	Uncharacterized protein {ECO:0000313|EMBL:EIW11942.1} OS=Saccharomyces cerevisiae (strain CEN.PK113-7D) PE=4 SV=1	--	--	gi|392300853|gb|EIW11942.1| hypothetical protein CENPK1137D_4560 [Saccharomyces cerevisiae CEN.PK113-7D]
YBR017C	54.1369	3252	58.7071	3517	56.7847	3391	67.985	4037	64.4951	3793	0.98412	0.113379	normal	0.997457	0.0603615	normal	0.827008	0.307203	normal	0.979117	0.107856	normal	0.98624	-0.0973968	normal	--	--	--	--	--	[YU]	Nuclear structure;; Intracellular trafficking, secretion, and vesicular transport	HEAT repeat;; HEAT-like repeat;; HEAT repeats;; non-SMC mitotic condensation complex subunit 1;; Vacuolar 14 Fab1-binding region	Kap104p {ECO:0000313|EMBL:EWG87603.1} OS=Saccharomyces cerevisiae R008 PE=4 SV=1	U	Intracellular trafficking, secretion, and vesicular transport	gi|6319491|ref|NP_009573.1| Kap104p [Saccharomyces cerevisiae S288c]
YBR018C	3.52751	60	1.80316	31	4.15705	71	7.74068	135	3.98529	69	0.893854	-0.917687	normal	0.998874	0.238423	normal	0.00391947	1.13191	up	0.422166	1.09019	normal	0.0206119	-0.956662	normal	[C]	Energy production and conversion	Biological Process: galactose metabolic process (GO:0006012);; Molecular Function: UDP-glucose:hexose-1-phosphate uridylyltransferase activity (GO:0008108);; Molecular Function: zinc ion binding (GO:0008270);; Molecular Function: protein dimerization activity (GO:0046983);;	K00965|0|sce:YBR018C|GAL7; UDP-glucose:hexose-1-phosphate uridylyltransferase (EC:2.7.7.12); K00965 UDPglucose--hexose-1-phosphate uridylyltransferase [EC:2.7.7.12] (A)	Galactose metabolism (ko00052);; Amino sugar and nucleotide sugar metabolism (ko00520)	[C]	Energy production and conversion	Galactose-1-phosphate uridyl transferase, C-terminal domain;; Galactose-1-phosphate uridyl transferase, N-terminal domain	Galactose-1-phosphate uridylyltransferase {ECO:0000256|RuleBase:RU000506} OS=Saccharomyces cerevisiae x Saccharomyces kudriavzevii (strain VIN7) PE=3 SV=1	C	Energy production and conversion	gi|365767078|gb|EHN08566.1| Gal7p [Saccharomyces cerevisiae x Saccharomyces kudriavzevii VIN7]
YBR019C	8.43735	383	8.95064	409	8.41414	395	11.9461	570	13.945	675	0.989558	0.0947884	normal	0.997986	0.04437	normal	0.0624315	0.565921	normal	0.00506607	0.718117	normal	0.910043	0.235705	normal	[M]	Cell wall/membrane/envelope biogenesis	Molecular Function: UDP-glucose 4-epimerase activity (GO:0003978);; Biological Process: galactose metabolic process (GO:0006012);; Molecular Function: carbohydrate binding (GO:0030246);; Biological Process: cellular metabolic process (GO:0044237);; Molecular Function: coenzyme binding (GO:0050662);;	K01785|0|sce:YBR019C|GAL10; bifunctional UDP-glucose 4-epimerase/aldose 1-epimerase (EC:5.1.3.3 5.1.3.2); K01784 UDP-glucose 4-epimerase [EC:5.1.3.2] K01785 aldose 1-epimerase [EC:5.1.3.3] (A)	Glycolysis / Gluconeogenesis (ko00010);; Galactose metabolism (ko00052);; Amino sugar and nucleotide sugar metabolism (ko00520)	[M]	Cell wall/membrane/envelope biogenesis	Aldose 1-epimerase;; NAD dependent epimerase/dehydratase family;; UDP-glucose 4-epimerase C-term subunit;; Polysaccharide biosynthesis protein;; 3-beta hydroxysteroid dehydrogenase/isomerase family;; short chain dehydrogenase;; RmlD substrate binding domain;; Male sterility protein;; KR domain;; NADH(P)-binding	Gal10p {ECO:0000313|EMBL:EWG87605.1} OS=Saccharomyces cerevisiae R008 PE=4 SV=1	M	Cell wall/membrane/envelope biogenesis	gi|6319493|ref|NP_009575.1| bifunctional UDP-glucose 4-epimerase/aldose 1-epimerase [Saccharomyces cerevisiae S288c]
YBR020W	9.34144	264	11.2115	313	13.2505	363	11.9637	338	10.4618	306	0.968662	0.244677	normal	0.382434	0.457632	normal	0.866614	0.348913	normal	0.971517	-0.0334101	normal	0.974988	-0.150106	normal	[G]	Carbohydrate transport and metabolism	Molecular Function: galactokinase activity (GO:0004335);; Molecular Function: ATP binding (GO:0005524);; Cellular Component: cytoplasm (GO:0005737);; Biological Process: galactose metabolic process (GO:0006012);; Biological Process: carbohydrate phosphorylation (GO:0046835);;	K00849|0|sce:YBR020W|GAL1; galactokinase (EC:2.7.1.6); K00849 galactokinase [EC:2.7.1.6] (A)	Galactose metabolism (ko00052);; Amino sugar and nucleotide sugar metabolism (ko00520)	[G]	Carbohydrate transport and metabolism	Galactokinase galactose-binding signature;; GHMP kinases N terminal domain;; GHMP kinases C terminal	Gal1p {ECO:0000313|EMBL:EWG87606.1} OS=Saccharomyces cerevisiae R008 PE=3 SV=1	G	Carbohydrate transport and metabolism	gi|6319494|ref|NP_009576.1| galactokinase [Saccharomyces cerevisiae S288c]
YBR021W	17.3915	497	14.8427	422	17.4036	490	12.546	366	8.62786	265	0.942477	-0.234768	normal	0.997951	-0.020414	normal	0.483779	-0.443228	normal	0.045781	-0.667052	normal	0.340859	-0.470476	normal	[FH]	Nucleotide transport and metabolism;; Coenzyme transport and metabolism	Molecular Function: nucleobase transmembrane transporter activity (GO:0015205);; Biological Process: nucleobase transport (GO:0015851);; Cellular Component: membrane (GO:0016020);;	--	--	[FH]	Nucleotide transport and metabolism;; Coenzyme transport and metabolism	Permease for cytosine/purines, uracil, thiamine, allantoin	Fur4p {ECO:0000313|EMBL:EWG87607.1} OS=Saccharomyces cerevisiae R008 PE=4 SV=1	P	Inorganic ion transport and metabolism	gi|6319495|ref|NP_009577.1| Fur4p [Saccharomyces cerevisiae S288c]
YBR022W	69.1142	429	59.0358	366	65.3902	402	72.7599	456	62.5532	402	0.958459	-0.227799	normal	0.997251	-0.0935091	normal	0.974319	0.0830356	normal	0.961061	0.133382	normal	0.958862	-0.188503	normal	[R]	General function prediction only	Molecular Function: hydrolase activity (GO:0016787);;	K15529|3.24232e-128|sce:YBR022W|POA1; Poa1p (EC:3.1.3.84 3.2.2.-); K15529 ADP-ribose 1''-phosphate phosphatase [EC:3.1.3.84] (A)	--	--	--	Macro domain	Poa1p {ECO:0000313|EMBL:EWG87608.1} OS=Saccharomyces cerevisiae R008 PE=4 SV=1	J	Translation, ribosomal structure and biogenesis	gi|6319496|ref|NP_009578.1| Poa1p [Saccharomyces cerevisiae S288c]
YBR023C	38.9389	2736	41.8985	2929	39.6509	2805	40.6046	2915	39.6881	2866	0.986646	0.0986991	normal	0.998053	0.0359168	normal	0.981517	0.0868146	normal	0.981126	-0.0324016	normal	0.988734	-0.0319361	normal	[M]	Cell wall/membrane/envelope biogenesis	Molecular Function: transferase activity, transferring hexosyl groups (GO:0016758);; Molecular Function: heme binding (GO:0020037);;	K00698|0|sce:YBR023C|CHS3, CAL1, CSD2, DIT101, KTI2; chitin synthase CHS3 (EC:2.4.1.16); K00698 chitin synthase [EC:2.4.1.16] (A)	Amino sugar and nucleotide sugar metabolism (ko00520)	[M]	Cell wall/membrane/envelope biogenesis	Chitin synthase;; Glycosyl transferase family group 2;; Glycosyltransferase like family 2;; Cytochrome b5-like Heme/Steroid binding domain	Chs3p {ECO:0000313|EMBL:EWG92395.1} OS=Saccharomyces cerevisiae P301 PE=4 SV=1	M	Cell wall/membrane/envelope biogenesis	gi|6319497|ref|NP_009579.1| chitin synthase CHS3 [Saccharomyces cerevisiae S288c]
YBR024W	59.0063	883	48.1877	722	55.8803	824	64.6966	969	65.0519	1006	0.61994	-0.289419	normal	0.995431	-0.0996275	normal	0.965644	0.129187	normal	0.309163	0.476032	normal	0.981693	0.0464728	normal	[R]	General function prediction only	Molecular Function: copper ion binding (GO:0005507);; Cellular Component: mitochondrial inner membrane (GO:0005743);; Biological Process: copper ion transport (GO:0006825);; Biological Process: cellular copper ion homeostasis (GO:0006878);; Biological Process: respiratory chain complex IV assembly (GO:0008535);;	K07152|0|sce:YBR024W|SCO2; Sco2p; K07152 protein SCO1/2 (A)	--	[C]	Energy production and conversion	SCO1/SenC;; AhpC/TSA family	Sco2p {ECO:0000313|EMBL:EWG87610.1} OS=Saccharomyces cerevisiae R008 PE=4 SV=1	C	Energy production and conversion	gi|6319498|ref|NP_009580.1| Sco2p [Saccharomyces cerevisiae S288c]
YBR025C	632.084	12274	653.399	12790	636.8	12567	487.012	9674	433.29	8641	0.997478	0.059818	normal	0.999521	0.0340315	normal	0.799218	-0.347871	normal	0.0748972	-0.566666	normal	0.980391	-0.170379	normal	[J]	Translation, ribosomal structure and biogenesis	Molecular Function: GTP binding (GO:0005525);; Cellular Component: cytoplasm (GO:0005737);; Biological Process: ATP catabolic process (GO:0006200);; Molecular Function: ATPase activity (GO:0016887);;	K06942|0|sce:YBR025C|OLA1; Ola1p; K06942 (A)	--	[R]	General function prediction only	Protein of unknown function (DUF933);; 50S ribosome-binding GTPase	Obg-like ATPase 1 {ECO:0000256|HAMAP-Rule:MF_03167} OS=Saccharomyces cerevisiae R008 PE=3 SV=1	R	General function prediction only	gi|6319499|ref|NP_009581.1| Ola1p [Saccharomyces cerevisiae S288c]
YBR026C	357.707	6720	355.665	6640	351.209	6534	324.864	6247	338.262	6743	0.996702	-0.0168591	normal	0.998929	-0.0404874	normal	0.987379	-0.109787	normal	0.988663	0.0211379	normal	0.98974	0.102697	normal	[CR]	Energy production and conversion;; General function prediction only	Molecular Function: sequence-specific DNA binding transcription factor activity (GO:0003700);; Cellular Component: mitochondrion (GO:0005739);; Biological Process: regulation of transcription, DNA-templated (GO:0006355);; Biological Process: fatty acid biosynthetic process (GO:0006633);; Molecular Function: zinc ion binding (GO:0008270);; Molecular Function: trans-2-enoyl-CoA reductase (NADPH) ac…	K07512|0|sce:YBR026C|ETR1, MRF1, MRF1'; Etr1p (EC:1.3.1.38 1.3.1.10); K07512 mitochondrial trans-2-enoyl-CoA reductase [EC:1.3.1.38] (A)	Fatty acid elongation (ko00062);; Fatty acid metabolism (ko01212)	[KC]	Transcription;; Energy production and conversion	--	Etr1p {ECO:0000313|EMBL:EWG87612.1} OS=Saccharomyces cerevisiae R008 PE=4 SV=1	CK	Energy production and conversion;; Transcription	gi|6319500|ref|NP_009582.1| Etr1p [Saccharomyces cerevisiae S288c]
YBR030W	47.1554	1628	52.6536	1825	48.1802	1679	43.3332	1501	46.8787	1557	0.949543	0.165057	normal	0.997457	0.0444689	normal	0.970711	-0.121508	normal	0.931091	-0.229832	normal	0.983879	0.0452891	normal	--	--	--	--	--	[R]	General function prediction only	SET domain	YBR030W-like protein {ECO:0000313|EMBL:EEU08109.1} OS=Saccharomyces cerevisiae (strain JAY291) PE=4 SV=1	R	General function prediction only	gi|6319504|ref|NP_009586.1| Rkm3p [Saccharomyces cerevisiae S288c]
YBR031W	1513.3	27517	1627.01	28937	1572.2	27548	1368.43	25038	1401.86	29039	0.998686	0.0730029	normal	0.999877	0.00162432	normal	0.99431	-0.140723	normal	0.995848	0.00401484	normal	0.983514	0.206358	normal	[J]	Translation, ribosomal structure and biogenesis	Molecular Function: structural constituent of ribosome (GO:0003735);; Cellular Component: ribosome (GO:0005840);; Biological Process: translation (GO:0006412);;	K02930|0|sce:YBR031W|RPL4A; ribosomal 60S subunit protein L4A; K02930 large subunit ribosomal protein L4e (A)	Ribosome (ko03010)	[A]	RNA processing and modification	Ribosomal protein L4/L1 family;; 60S ribosomal protein L4 C-terminal domain	Rpl4ap {ECO:0000313|EMBL:EGA88106.1} OS=Saccharomyces cerevisiae (strain Zymaflore VL3) PE=4 SV=1	J	Translation, ribosomal structure and biogenesis	gi|6319505|ref|NP_009587.1| ribosomal 60S subunit protein L4A [Saccharomyces cerevisiae S288c]
YBR032W	4.62622	7	2.39829	3	2.41283	3	1.17476	1	4.47682	8	--	--	--	--	--	--	--	--	--	--	--	--	--	--	--	--	--	--	--	--	--	--	--	EC1118_1B15_1629p {ECO:0000313|EMBL:CBK39108.1} OS=Saccharomyces cerevisiae (strain Lalvin EC1118 / Prise de mousse) PE=4 SV=1	--	--	gi|586481|sp|P38223.1|YBO2_YEAST RecName: Full=Putative uncharacterized protein YBR032W [Saccharomyces cerevisiae S288c]
YBR033W	10.9204	619	9.99658	565	10.264	582	9.34857	528	10.3074	578	0.981986	-0.13092	normal	0.996715	-0.088741	normal	0.927575	-0.232876	normal	0.96843	0.0316128	normal	0.973082	0.122611	normal	--	--	Molecular Function: sequence-specific DNA binding RNA polymerase II transcription factor activity (GO:0000981);; Molecular Function: DNA binding (GO:0003677);; Cellular Component: nucleus (GO:0005634);; Biological Process: regulation of transcription from RNA polymerase II promoter (GO:0006357);; Molecular Function: zinc ion binding (GO:0008270);;	--	--	--	--	Fungal Zn(2)-Cys(6) binuclear cluster domain	Eds1p {ECO:0000313|EMBL:EWG87617.1} OS=Saccharomyces cerevisiae R008 PE=4 SV=1	K	Transcription	gi|6319507|ref|NP_009589.1| Eds1p [Saccharomyces cerevisiae S288c]
YBR034C	100.086	1864	117.823	2193	114.605	2133	84.6077	1568	69.6964	1351	0.703284	0.234733	normal	0.823623	0.194364	normal	0.898182	-0.253624	normal	0.00163632	-0.698868	normal	0.900022	-0.222108	normal	[QR]	Secondary metabolites biosynthesis, transport and catabolism;; General function prediction only	Biological Process: protein methylation (GO:0006479);; Molecular Function: methyltransferase activity (GO:0008168);;	K11434|0|sce:YBR034C|HMT1, HCP1, ODP1, RMT1; protein-arginine omega-N methyltransferase HMT1 (EC:2.1.1.-); K11434 protein arginine N-methyltransferase 1 [EC:2.1.1.-] (A)	--	[OKT]	Posttranslational modification, protein turnover, chaperones;; Transcription;; Signal transduction mechanisms	Methyltransferase domain;; Ribosomal protein L11 methyltransferase (PrmA);; Methyltransferase domain;; Methyltransferase domain;; Methyltransferase domain;; Methyltransferase domain;; Methyltransferase domain;; Methyltransferase small domain;; PRMT5 arginine-N-methyltransferase;; Protein of unknown function (DUF1698);; Mycolic acid cyclopropane synthetase;; Putative methyltransferase	Hmt1p {ECO:0000313|EMBL:EGA88107.1} OS=Saccharomyces cerevisiae (strain Zymaflore VL3) PE=4 SV=1	KOT	Transcription;; Posttranslational modification, protein turnover, chaperones;; Signal transduction mechanisms	gi|6319508|ref|NP_009590.1| protein-arginine omega-N methyltransferase HMT1 [Saccharomyces cerevisiae S288c]
YBR035C	335.274	3920	351.392	4105	336.826	3702	317.026	3674	377.173	4517	0.992861	0.0669168	normal	0.995997	-0.0825225	normal	0.983438	-0.0979682	normal	0.977808	0.136838	normal	0.686914	0.290378	normal	--	--	Molecular Function: pyridoxamine-phosphate oxidase activity (GO:0004733);; Biological Process: pyridoxine biosynthetic process (GO:0008615);; Molecular Function: FMN binding (GO:0010181);; Biological Process: pyridoxal phosphate biosynthetic process (GO:0042823);; Biological Process: oxidation-reduction process (GO:0055114);;	K00275|5.17443e-168|sce:YBR035C|PDX3; pyridoxamine-phosphate oxidase PDX3 (EC:1.4.3.5); K00275 pyridoxamine 5'-phosphate oxidase [EC:1.4.3.5] (A)	Vitamin B6 metabolism (ko00750)	[H]	Coenzyme transport and metabolism	Pyridoxine 5'-phosphate oxidase C-terminal dimerisation region;; Pyridoxamine 5'-phosphate oxidase	Pdx3p {ECO:0000313|EMBL:EWG87619.1} OS=Saccharomyces cerevisiae R008 PE=3 SV=1	H	Coenzyme transport and metabolism	gi|6319509|ref|NP_009591.1| pyridoxamine-phosphate oxidase PDX3 [Saccharomyces cerevisiae S288c]
YBR036C	213.356	4141	193.972	3755	207.146	3952	214.832	4189	219.268	4400	0.973577	-0.140694	normal	0.997338	-0.0673761	normal	0.988135	0.0120859	normal	0.953439	0.227483	normal	0.989954	0.0633699	normal	--	--	--	--	--	--	--	--	Csg2p {ECO:0000313|EMBL:EWG87620.1} OS=Saccharomyces cerevisiae R008 PE=4 SV=1	S	Function unknown	gi|6319510|ref|NP_009592.1| mannosylinositol phosphorylceramide synthase regulatory subunit [Saccharomyces cerevisiae S288c]
YBR037C	56.7645	992	52.6404	916	57.6001	952	45.1148	781	45.0034	826	0.981639	-0.114386	normal	0.997068	-0.0593046	normal	0.686817	-0.348521	normal	0.955215	-0.149817	normal	0.979101	0.0731469	normal	[R]	General function prediction only	Molecular Function: copper ion binding (GO:0005507);; Cellular Component: mitochondrial inner membrane (GO:0005743);; Biological Process: copper ion transport (GO:0006825);; Biological Process: cellular copper ion homeostasis (GO:0006878);; Biological Process: respiratory chain complex IV assembly (GO:0008535);;	K07152|0|sce:YBR037C|SCO1, PET161; Sco1p; K07152 protein SCO1/2 (A)	--	[C]	Energy production and conversion	SCO1/SenC	Sco1p {ECO:0000313|EMBL:EWG87621.1} OS=Saccharomyces cerevisiae R008 PE=4 SV=1	C	Energy production and conversion	gi|6319511|ref|NP_009593.1| Sco1p [Saccharomyces cerevisiae S288c]
YBR038W	42.7043	2487	46.0543	2676	42.2513	2435	33.7698	1973	34.5082	2036	0.984438	0.106021	normal	0.998039	-0.0304697	normal	0.697649	-0.338152	normal	0.626195	-0.394958	normal	0.986015	0.0378111	normal	[M]	Cell wall/membrane/envelope biogenesis	Molecular Function: chitin synthase activity (GO:0004100);; Biological Process: chitin biosynthetic process (GO:0006031);;	K00698|0|sce:YBR038W|CHS2; chitin synthase CHS2 (EC:2.4.1.16); K00698 chitin synthase [EC:2.4.1.16] (A)	Amino sugar and nucleotide sugar metabolism (ko00520)	[M]	Cell wall/membrane/envelope biogenesis	Chitin synthase;; Chitin synthase N-terminal;; Chitin synthase;; Glycosyltransferase like family 2;; Glycosyl transferase family group 2	Chs2p {ECO:0000313|EMBL:EWG87622.1} OS=Saccharomyces cerevisiae R008 PE=4 SV=1	M	Cell wall/membrane/envelope biogenesis	gi|6319512|ref|NP_009594.1| chitin synthase CHS2 [Saccharomyces cerevisiae S288c]
YBR039W	363.836	6000	347.984	5665	365.269	5701	387.462	6340	332.705	5669	0.993297	-0.0824491	normal	0.99752	-0.0737322	normal	0.989235	0.0749556	normal	0.987535	-4.29e-05	normal	0.974444	-0.168835	normal	[C]	Energy production and conversion	Biological Process: ATP synthesis coupled proton transport (GO:0015986);; Cellular Component: proton-transporting ATP synthase complex, catalytic core F(1) (GO:0045261);; Molecular Function: proton-transporting ATP synthase activity, rotational mechanism (GO:0046933);; Molecular Function: proton-transporting ATPase activity, rotational mechanism (GO:0046961);;	K02136|0|sce:YBR039W|ATP3; F1F0 ATP synthase subunit gamma (EC:3.6.3.14); K02136 F-type H+-transporting ATPase subunit gamma (A)	Oxidative phosphorylation (ko00190)	[C]	Energy production and conversion	ATP synthase	ATP synthase subunit gamma {ECO:0000256|RuleBase:RU004001} OS=Saccharomyces cerevisiae (strain Zymaflore VL3) PE=3 SV=1	C	Energy production and conversion	gi|6319513|ref|NP_009595.1| F1F0 ATP synthase subunit gamma [Saccharomyces cerevisiae S288c]
YBR040W	4.01094	45	3.74545	42	4.18737	47	1.647	19	0.886511	10	0.998472	-0.0956045	normal	0.999413	0.0611243	normal	0.891311	-1.14423	normal	0.0995598	-1.82344	normal	--	--	--	--	--	--	--	--	--	--	Ca2+ regulator and membrane fusion protein Fig1	Conserved protein {ECO:0000313|EMBL:EDN64653.1} OS=Saccharomyces cerevisiae (strain YJM789) PE=4 SV=1	S	Function unknown	gi|6319514|ref|NP_009596.1| Fig1p [Saccharomyces cerevisiae S288c]
YBR041W	79.0878	2837	77.0733	2784	78.3629	2832	73.7658	2684	72.9558	2652	0.993456	-0.0267768	normal	0.998409	-0.0025438	normal	0.981501	-0.0844353	normal	0.978737	-0.0710713	normal	0.988403	-0.024786	normal	[IQ]	Lipid transport and metabolism;; Secondary metabolites biosynthesis, transport and catabolism	Molecular Function: catalytic activity (GO:0003824);; Biological Process: metabolic process (GO:0008152);;	--	--	[I]	Lipid transport and metabolism	AMP-binding enzyme	Fat1p {ECO:0000313|EMBL:EWG87625.1} OS=Saccharomyces cerevisiae R008 PE=4 SV=1	I	Lipid transport and metabolism	gi|41629676|ref|NP_009597.2| long-chain fatty acid transporter FAT1 [Saccharomyces cerevisiae S288c]
YBR042C	46.4246	970	45.5909	957	46.5456	982	55.2191	1160	55.4267	1159	0.990787	-0.0190194	normal	0.997735	0.0177163	normal	0.896214	0.252915	normal	0.886284	0.274546	normal	0.983646	-0.0087297	normal	--	--	--	--	--	[I]	Lipid transport and metabolism	Acyltransferase	Cst26p {ECO:0000313|EMBL:EIW11968.1} OS=Saccharomyces cerevisiae (strain CEN.PK113-7D) PE=4 SV=1	I	Lipid transport and metabolism	gi|6319516|ref|NP_009598.1| Cst26p [Saccharomyces cerevisiae S288c]
YBR043C	71.8847	2990	108.201	4507	74.8269	3090	67.7047	2819	86.9525	3635	2.78e-11	0.592177	normal	0.997858	0.0474424	normal	0.981555	-0.0894153	normal	0.882873	-0.311072	normal	0.212743	0.359059	normal	[GEPR]	Carbohydrate transport and metabolism;; Amino acid transport and metabolism;; Inorganic ion transport and metabolism;; General function prediction only	--	--	--	[R]	General function prediction only	Major Facilitator Superfamily	Qdr3p {ECO:0000313|EMBL:EIW11969.1} OS=Saccharomyces cerevisiae (strain CEN.PK113-7D) PE=4 SV=1	R	General function prediction only	gi|330443425|ref|NP_009599.2| Qdr3p [Saccharomyces cerevisiae S288c]
YBR044C	33.4597	1227	32.0087	1179	32.9621	1212	35.0387	1291	36.9918	1328	0.989333	-0.0570808	normal	0.997762	-0.0177279	normal	0.97586	0.0686789	normal	0.952796	0.170274	normal	0.983605	0.0332183	normal	[O]	Posttranslational modification, protein turnover, chaperones	--	--	--	[O]	Posttranslational modification, protein turnover, chaperones	TCP-1/cpn60 chaperonin family	Tcm62p {ECO:0000313|EMBL:EIW11971.1} OS=Saccharomyces cerevisiae (strain CEN.PK113-7D) PE=4 SV=1	O	Posttranslational modification, protein turnover, chaperones	gi|330443427|ref|NP_009600.2| Tcm62p [Saccharomyces cerevisiae S288c]
YBR045C	49.1462	2291	47.661	2059	52.8681	2438	35.8335	1894	40.2574	1723	0.959756	-0.153506	normal	0.994757	0.0896747	normal	0.864315	-0.278727	normal	0.913309	-0.257724	normal	0.967647	-0.143862	normal	--	--	--	K12770|0|sce:YBR045C|GIP1; Gip1p; K12770 GLC7-interacting protein 1 (A)	Meiosis - yeast (ko04113)	--	--	--	Gip1p {ECO:0000313|EMBL:EIW11972.1} OS=Saccharomyces cerevisiae (strain CEN.PK113-7D) PE=4 SV=1	R	General function prediction only	gi|330443429|ref|NP_009601.2| Gip1p [Saccharomyces cerevisiae S288c]
YBR047W	35.2267	376	44.256	493	33.6495	409	20.7091	253	29.0207	342	0.385123	0.389818	normal	0.996646	0.120994	normal	0.158169	-0.57129	normal	0.28942	-0.525291	normal	0.596518	0.424614	normal	--	--	--	--	--	--	--	--	Fmp23p {ECO:0000313|EMBL:EWG87631.1} OS=Saccharomyces cerevisiae R008 PE=4 SV=1	S	Function unknown	gi|6319521|ref|NP_009603.1| Fmp23p [Saccharomyces cerevisiae S288c]
YBR048W	2138.86	10041	2124.52	9926	2241.6	10156	2186.19	10210	1881.83	9416	0.997725	-0.0162011	normal	0.999491	0.0164274	normal	0.993551	0.0195417	normal	0.989899	-0.0771385	normal	0.990438	-0.124272	normal	[J]	Translation, ribosomal structure and biogenesis	Molecular Function: structural constituent of ribosome (GO:0003735);; Cellular Component: ribosome (GO:0005840);; Biological Process: translation (GO:0006412);;	K02949|4.52993e-111|sce:YDR025W|RPS11A; ribosomal 40S subunit protein S11A; K02949 small subunit ribosomal protein S11e (A)	Ribosome (ko03010)	[J]	Translation, ribosomal structure and biogenesis	Ribosomal protein S17	Rps11bp {ECO:0000313|EMBL:EIW11229.1} OS=Saccharomyces cerevisiae (strain CEN.PK113-7D) PE=3 SV=1	J	Translation, ribosomal structure and biogenesis	gi|6319522|ref|NP_009604.1| ribosomal 40S subunit protein S11B [Saccharomyces cerevisiae S288c]
YBR049C	46.0366	2690	48.3616	2818	46.4613	2729	55.475	3231	59.5077	3377	0.99103	0.0674411	normal	0.998261	0.0207569	normal	0.905729	0.259612	normal	0.926363	0.259789	normal	0.988557	0.0562294	normal	--	--	--	K09424|0|sce:YBR049C|REB1, GRF2; Reb1p; K09424 Myb-like DNA-binding protein REB1 (A)	--	[K]	Transcription	Myb-like DNA-binding domain;; Myb-like DNA-binding domain	Reb1p {ECO:0000313|EMBL:EEU06131.1} OS=Saccharomyces cerevisiae (strain JAY291) PE=4 SV=1	K	Transcription	gi|6319523|ref|NP_009605.1| Reb1p [Saccharomyces cerevisiae S288c]
YBR050C	506.95	10167	455.073	8939	504.645	9944	407.923	8380	461.588	9692	0.940696	-0.185263	normal	0.999399	-0.031992	normal	0.925518	-0.283325	normal	0.987762	0.115587	normal	0.964832	0.202302	normal	--	--	--	--	--	--	--	Fungal protein of unknown function (DUF1752)	Reg2p {ECO:0000313|EMBL:EIW11977.1} OS=Saccharomyces cerevisiae (strain CEN.PK113-7D) PE=4 SV=1	--	--	gi|6319525|ref|NP_009606.1| Reg2p [Saccharomyces cerevisiae S288c]
YBR051W	8.54188	16	9.59876	17	9.90277	16	10.1774	19	0	0	--	--	--	--	--	--	--	--	--	--	--	--	--	--	--	--	--	--	--	--	--	--	--	EC1118_1B15_1838p {ECO:0000313|EMBL:CBK39126.1} OS=Saccharomyces cerevisiae (strain Lalvin EC1118 / Prise de mousse) PE=4 SV=1	--	--	gi|586494|sp|P38233.1|YBQ1_YEAST RecName: Full=Putative uncharacterized protein YBR051W [Saccharomyces cerevisiae S288c]
YBR054W	449.676	6192	408.482	5633	397.711	5415	184.442	2594	368.751	5447	0.98087	-0.13605	normal	0.480704	-0.193404	normal	0	-1.25892	down	0.98665	-0.0494795	normal	0	1.06224	up	[R]	General function prediction only	Molecular Function: ion channel activity (GO:0005216);; Biological Process: ion transport (GO:0006811);; Cellular Component: membrane (GO:0016020);;	--	--	--	--	Bacteriorhodopsin-like protein	Yro2p {ECO:0000313|EMBL:EIW11980.1} OS=Saccharomyces cerevisiae (strain CEN.PK113-7D) PE=4 SV=1	P	Inorganic ion transport and metabolism	gi|6319528|ref|NP_009610.1| Yro2p [Saccharomyces cerevisiae S288c]
YBR055C	27.6347	1668	27.2354	1657	25.2417	1550	28.4045	1712	29.2208	1682	0.991957	-0.00912205	normal	0.992923	-0.105771	normal	0.980209	0.0329795	normal	0.97571	0.0205108	normal	0.985131	-0.0329679	normal	[R]	General function prediction only	--	K12855|0|sce:YBR055C|PRP6, RNA6, TSM7269; Prp6p; K12855 pre-mRNA-processing factor 6 (A)	Spliceosome (ko03040)	[A]	RNA processing and modification	PRP1 splicing factor, N-terminal;; Tetratricopeptide repeat;; TPR repeat;; Tetratricopeptide repeat;; Tetratricopeptide repeat;; Tetratricopeptide repeat;; Tetratricopeptide repeat	Prp6p {ECO:0000313|EMBL:EIW11982.1} OS=Saccharomyces cerevisiae (strain CEN.PK113-7D) PE=4 SV=1	A	RNA processing and modification	gi|6319529|ref|NP_009611.1| Prp6p [Saccharomyces cerevisiae S288c]
YBR056C-B	1978.38	2164	652.94	2118	1704.02	2211	307.52	1834	2006.25	1801	0.99231	-0.0305602	normal	0.997927	0.0309814	normal	0.913807	-0.242923	normal	0.931318	-0.234651	normal	0.985543	-0.0336601	normal	--	--	--	--	--	--	--	--	EC1118_1B15_1915p {ECO:0000313|EMBL:CBK39133.1} OS=Saccharomyces cerevisiae (strain Lalvin EC1118 / Prise de mousse) PE=4 SV=1	--	--	gi|160358960|sp|P0C5L0.1|YB056_YEAST RecName: Full=Putative uncharacterized protein YBR056C-B [Saccharomyces cerevisiae S288c]
YBR056W	156.547	5004	136.338	4241	158.393	4902	140.548	4564	133.614	4388	0.604065	-0.23818	normal	0.998786	-0.029704	normal	0.981166	-0.137242	normal	0.984513	0.0480687	normal	0.990184	-0.0642078	normal	[G]	Carbohydrate transport and metabolism	Molecular Function: catalytic activity (GO:0003824);;	--	--	--	--	--	YBR056W-like protein {ECO:0000313|EMBL:EEU06135.1} OS=Saccharomyces cerevisiae (strain JAY291) PE=4 SV=1	S	Function unknown	gi|6319530|ref|NP_009612.1| 17-beta-hydroxysteroid dehydrogenase-like protein [Saccharomyces cerevisiae S288c]
YBR056W-A	252.084	3093	133.275	2092	192.167	2979	254.92	4074	185.295	3025	2.91e-09	-0.563353	normal	0.997623	-0.0541571	normal	0.451832	0.392618	normal	0.104273	0.530437	normal	0.0153588	-0.436774	normal	--	--	--	--	--	--	--	--	EC1118_1B15_1915p {ECO:0000313|EMBL:CBK39133.1} OS=Saccharomyces cerevisiae (strain Lalvin EC1118 / Prise de mousse) PE=4 SV=1	--	--	gi|160358960|sp|P0C5L0.1|YB056_YEAST RecName: Full=Putative uncharacterized protein YBR056C-B [Saccharomyces cerevisiae S288c]
YBR058C	55.7105	2764	57.9475	2907	56.7497	2858	63.5866	3155	68.1207	3269	0.990582	0.0731471	normal	0.99775	0.0482275	normal	0.961239	0.186185	normal	0.967371	0.168114	normal	0.989	0.0436839	normal	--	--	Biological Process: proteolysis (GO:0006508);; Molecular Function: metal ion binding (GO:0046872);; Molecular Function: peptidase activity, acting on L-amino acid peptides (GO:0070011);;	K11836|0|sce:YBR058C|UBP14, GID6; Ubp14p (EC:3.4.19.12); K11836 ubiquitin carboxyl-terminal hydrolase 5/13 [EC:3.4.19.12] (A)	--	[O]	Posttranslational modification, protein turnover, chaperones	Ubiquitin carboxyl-terminal hydrolase;; Ubiquitin carboxyl-terminal hydrolase;; Zn-finger in ubiquitin-hydrolases and other protein;; UBA/TS-N domain	Ubiquitin carboxyl-terminal hydrolase {ECO:0000256|RuleBase:RU004435} OS=Saccharomyces cerevisiae (strain Lalvin EC1118 / Prise de mousse) PE=3 SV=1	O	Posttranslational modification, protein turnover, chaperones	gi|536297|emb|CAA85001.1| UBP14 [Saccharomyces cerevisiae]
YBR058C-A	330.05	136	260.751	104	222.456	64	302.032	120	192.917	116	0.976949	-0.381466	normal	0.0036118	-1.07319	down	0.986537	-0.181417	normal	0.983454	0.152842	normal	0.991824	-0.0555176	normal	--	--	Cellular Component: membrane (GO:0016020);;	--	--	--	--	--	Temperature-sensitive Csg2 suppressor {ECO:0000313|EMBL:EDN64672.1} OS=Saccharomyces cerevisiae (strain YJM789) PE=4 SV=1	S	Function unknown	gi|398364555|ref|NP_116327.3| Tsc3p [Saccharomyces cerevisiae S288c]
YBR059C	32.7216	2594	32.6628	2575	32.9711	2598	36.4708	2852	45.5548	3557	0.993454	-0.0101849	normal	0.998324	0.00222191	normal	0.975059	0.132136	normal	0.330651	0.464624	normal	0.539883	0.311002	normal	[RTKL]	General function prediction only;; Signal transduction mechanisms;; Transcription;; Replication, recombination and repair	Molecular Function: protein serine/threonine kinase activity (GO:0004674);; Molecular Function: ATP binding (GO:0005524);; Biological Process: protein phosphorylation (GO:0006468);;	K08286|0|sce:YBR059C|AKL1; Akl1p (EC:2.7.11.1); K08286 protein-serine/threonine kinase [EC:2.7.11.-] (A)	--	[T]	Signal transduction mechanisms	Protein kinase domain;; Protein tyrosine kinase	Akl1p {ECO:0000313|EMBL:EIW11985.1} OS=Saccharomyces cerevisiae (strain CEN.PK113-7D) PE=4 SV=1	T	Signal transduction mechanisms	gi|6319533|ref|NP_009615.1| Akl1p [Saccharomyces cerevisiae S288c]
YBR060C	31.8044	1342	32.7656	1398	32.3879	1384	32.3675	1353	31.0699	1260	0.989364	0.0593253	normal	0.997398	0.0444198	normal	0.979038	0.00723003	normal	0.958867	-0.150705	normal	0.974979	-0.110078	normal	--	--	Cellular Component: origin recognition complex (GO:0000808);; Molecular Function: DNA binding (GO:0003677);; Cellular Component: nucleus (GO:0005634);; Biological Process: DNA replication (GO:0006260);;	K02604|0|sce:YBR060C|ORC2, RRR1, SIR5; origin recognition complex subunit 2; K02604 origin recognition complex subunit 2 (A)	Cell cycle - yeast (ko04111);; Meiosis - yeast (ko04113)	[L]	Replication, recombination and repair	Origin recognition complex subunit 2;; AT hook motif	Orc2p {ECO:0000313|EMBL:EIW11986.1} OS=Saccharomyces cerevisiae (strain CEN.PK113-7D) PE=4 SV=1	L	Replication, recombination and repair	gi|6319534|ref|NP_009616.1| origin recognition complex subunit 2 [Saccharomyces cerevisiae S288c]
YBR061C	67.5909	1146	69.2575	1175	67.3571	1123	81.0564	1371	59.2914	1017	0.990453	0.0364184	normal	0.997636	-0.0292179	normal	0.895016	0.253563	normal	0.936003	-0.208902	normal	0.0402386	-0.437704	normal	[J]	Translation, ribosomal structure and biogenesis	Biological Process: RNA methylation (GO:0001510);; Molecular Function: methyltransferase activity (GO:0008168);;	K14864|0|sce:YBR061C|TRM7; Trm7p (EC:2.1.1.205); K14864 tRNA (cytidine32/guanosine34-2'-O)-methyltransferase [EC:2.1.1.205] (A)	--	[DR]	Cell cycle control, cell division, chromosome partitioning;; General function prediction only	FtsJ-like methyltransferase	Putative tRNA (cytidine(32)/guanosine(34)-2&apos;-O)-methyltransferase {ECO:0000256|HAMAP-Rule:MF_03162} OS=Saccharomyces cerevisiae (strain Zymaflore VL3) PE=3 SV=1	D	Cell cycle control, cell division, chromosome partitioning	gi|398364565|ref|NP_009617.3| Trm7p [Saccharomyces cerevisiae S288c]
YBR062C	124.108	951	103.252	790	111.253	831	79.029	605	84.8383	687	0.725154	-0.266685	normal	0.962583	-0.194332	normal	0.00186666	-0.654784	normal	0.93743	-0.201887	normal	0.955184	0.175359	normal	--	--	Molecular Function: metal ion binding (GO:0046872);;	--	--	[O]	Posttranslational modification, protein turnover, chaperones	Ring finger domain;; RING-H2 zinc finger;; Anaphase-promoting complex subunit 11 RING-H2 finger;; Zinc finger, C3HC4 type (RING finger)	Uncharacterized protein {ECO:0000313|EMBL:EIW11988.1} OS=Saccharomyces cerevisiae (strain CEN.PK113-7D) PE=4 SV=1	O	Posttranslational modification, protein turnover, chaperones	gi|50593118|ref|NP_009618.2| hypothetical protein YBR062C [Saccharomyces cerevisiae S288c]
YBR063C	28.1244	577	34.5853	721	29.3715	617	28.1528	588	31.7678	626	0.527193	0.321045	normal	0.99645	0.0965031	normal	0.976199	0.0226109	normal	0.936715	-0.204103	normal	0.97839	0.0825888	normal	--	--	--	--	--	--	--	--	Uncharacterized protein {ECO:0000313|EMBL:EIW11989.1} OS=Saccharomyces cerevisiae (strain CEN.PK113-7D) PE=4 SV=1	--	--	gi|6319538|ref|NP_009619.1| hypothetical protein YBR063C [Saccharomyces cerevisiae S288c]
YBR064W	17.3625	71	18.8253	77	19.1179	75	16.1356	67	20.6161	90	0.99731	0.114968	normal	0.999184	0.0777792	normal	0.995462	-0.0849924	normal	0.9861	0.217181	normal	0.979594	0.408268	normal	--	--	--	--	--	--	--	--	Uncharacterized protein {ECO:0000313|EMBL:EIW11989.1} OS=Saccharomyces cerevisiae (strain CEN.PK113-7D) PE=4 SV=1	--	--	gi|6319538|ref|NP_009619.1| hypothetical protein YBR063C [Saccharomyces cerevisiae S288c]
YBR065C	29.2697	660	30.378	675	32.6878	724	27.7838	616	32.9728	711	0.990609	0.0327579	normal	0.993404	0.13329	normal	0.970077	-0.103647	normal	0.966208	0.0736231	normal	0.941163	0.19885	normal	--	--	--	K12872|0|sce:YBR065C|ECM2, SLT11; Ecm2p; K12872 pre-mRNA-splicing factor RBM22/SLT11 (A)	Spliceosome (ko03040)	[R]	General function prediction only	--	Ecm2p {ECO:0000313|EMBL:EIW11990.1} OS=Saccharomyces cerevisiae (strain CEN.PK113-7D) PE=4 SV=1	A	RNA processing and modification	gi|398364587|ref|NP_009621.3| Ecm2p [Saccharomyces cerevisiae S288c]
YBR066C	304.778	3138	361.965	3768	333.991	3398	239.43	2467	218.495	2193	0.347236	0.264245	normal	0.988668	0.114798	normal	0.652003	-0.351292	normal	0.000102601	-0.781235	normal	0.953381	-0.177207	normal	--	--	--	--	--	[R]	General function prediction only	Zinc-finger double domain	Nrg2p {ECO:0000313|EMBL:EWG87649.1} OS=Saccharomyces cerevisiae R008 PE=4 SV=1	K	Transcription	gi|6319540|ref|NP_009622.1| Nrg2p [Saccharomyces cerevisiae S288c]
YBR067C	848.302	6771	1242.47	9753	866.648	6405	321.2	2565	579.552	5097	1.58e-09	0.526788	normal	0.997247	-0.0801556	normal	0	-1.40403	down	2.96e-07	-0.936906	normal	0	0.982665	normal	--	--	Molecular Function: structural constituent of cell wall (GO:0005199);; Cellular Component: cell wall (GO:0005618);; Biological Process: response to stress (GO:0006950);;	K01066|5.22045e-69|sce:YBR067C|TIP1; Tip1p (EC:3.1.1.-); K01066 esterase / lipase [EC:3.1.1.-] (A)	--	--	--	Seripauperin and TIP1 family	Tip1p {ECO:0000313|EMBL:EGA59840.1} OS=Saccharomyces cerevisiae (strain FostersB) PE=4 SV=1	R	General function prediction only	gi|323306106|gb|EGA59840.1| Tip1p [Saccharomyces cerevisiae FostersB]
YBR068C	270.828	8076	306.632	9127	276.797	8147	492.753	14815	564.485	17961	0.951861	0.176882	normal	0.999358	0.0126261	normal	1.66e-08	0.870603	normal	6.87e-08	0.975391	normal	0.894508	0.270278	normal	--	--	--	K16261|0|sce:YBR068C|BAP2; branched-chain amino acid permease BAP2; K16261 yeast amino acid transporter (A)	--	[E]	Amino acid transport and metabolism	Amino acid permease;; Amino acid permease	K7_Bap2p {ECO:0000313|EMBL:GAA21616.1} OS=Saccharomyces cerevisiae (strain Kyokai no. 7 / NBRC 101557) PE=4 SV=1	E	Amino acid transport and metabolism	gi|398364599|ref|NP_009624.4| branched-chain amino acid permease BAP2 [Saccharomyces cerevisiae S288c]
YBR069C	82.7217	2418	83.0068	2388	79.1502	2231	84.7173	2503	61.867	1990	0.993076	-0.0175848	normal	0.989158	-0.116063	normal	0.982965	0.0452631	normal	0.912088	-0.263779	normal	0.354433	-0.338102	normal	--	--	Biological Process: amino acid transmembrane transport (GO:0003333);; Molecular Function: amino acid transmembrane transporter activity (GO:0015171);; Cellular Component: integral component of membrane (GO:0016021);;	K16261|0|sce:YBR069C|TAT1, TAP1, VAP1; amino acid transporter TAT1; K16261 yeast amino acid transporter (A)	--	[E]	Amino acid transport and metabolism	Amino acid permease;; Amino acid permease	Tat1p {ECO:0000313|EMBL:EIW11996.1} OS=Saccharomyces cerevisiae (strain CEN.PK113-7D) PE=4 SV=1	E	Amino acid transport and metabolism	gi|6319543|ref|NP_009625.1| amino acid transporter TAT1 [Saccharomyces cerevisiae S288c]
YBR070C	77.3115	780	76.0083	764	67.966	678	68.2381	691	58.1591	618	0.990547	-0.0294257	normal	0.96945	-0.201852	normal	0.951519	-0.17869	normal	0.852036	-0.305862	normal	0.958198	-0.168091	normal	--	--	Cellular Component: membrane (GO:0016020);;	K07441|2.1334e-173|sce:YBR070C|ALG14; N-acetylglucosaminyldiphosphodolichol N-acetylglucosaminyltransferase anchoring subunit ALG14; K07441 beta-1,4-N-acetylglucosaminyltransferase [EC:2.4.1.141] (A)	N-Glycan biosynthesis (ko00510);; Various types of N-glycan biosynthesis (ko00513)	[R]	General function prediction only	Oligosaccharide biosynthesis protein Alg14 like	Alg14p {ECO:0000313|EMBL:EIW11997.1} OS=Saccharomyces cerevisiae (strain CEN.PK113-7D) PE=4 SV=1	G	Carbohydrate transport and metabolism	gi|6319544|ref|NP_009626.1| N-acetylglucosaminyldiphosphodolichol N-acetylglucosaminyltransferase anchoring subunit ALG14 [Saccharomyces cerevisiae S288c]
YBR071W	148.153	1548	137.637	1396	160.031	1533	63.514	647	70.3716	787	0.965274	-0.14853	normal	0.997879	-0.0140367	normal	6.66e-16	-1.25973	down	6.06e-05	-0.825837	normal	0.829203	0.274368	normal	--	--	--	--	--	--	--	--	Uncharacterized protein {ECO:0000313|EMBL:EIW11998.1} OS=Saccharomyces cerevisiae (strain CEN.PK113-7D) PE=4 SV=1	--	--	gi|398364615|ref|NP_009627.3| hypothetical protein YBR071W [Saccharomyces cerevisiae S288c]
YBR072W	1844.32	15830	1421.53	11951	1707.07	13851	2487.5	21265	2903.27	25494	5.95e-05	-0.405068	normal	0.421249	-0.192655	normal	0.499718	0.421227	normal	3.86e-10	1.0918	up	0.945059	0.254156	normal	[O]	Posttranslational modification, protein turnover, chaperones	--	K13993|1.7956e-129|sce:YBR072W|HSP26; Hsp26p; K13993 HSP20 family protein (A)	Protein processing in endoplasmic reticulum (ko04141)	[O]	Posttranslational modification, protein turnover, chaperones	Hsp20/alpha crystallin family	Hsp26p {ECO:0000313|EMBL:EIW11999.1} OS=Saccharomyces cerevisiae (strain CEN.PK113-7D) PE=3 SV=1	O	Posttranslational modification, protein turnover, chaperones	gi|6319546|ref|NP_009628.1| Hsp26p [Saccharomyces cerevisiae S288c]
YBR073W	41.3101	2494	43.2939	2640	42.8365	2624	35.2921	2144	32.3339	1892	0.988943	0.08244	normal	0.996403	0.0732715	normal	0.935751	-0.22244	normal	0.249728	-0.481122	normal	0.943259	-0.187716	normal	[KL]	Transcription;; Replication, recombination and repair	Molecular Function: DNA binding (GO:0003677);; Molecular Function: DNA topoisomerase activity (GO:0003916);; Molecular Function: helicase activity (GO:0004386);; Molecular Function: ATP binding (GO:0005524);; Cellular Component: nucleus (GO:0005634);; Biological Process: DNA repair (GO:0006281);; Biological Process: DNA recombination (GO:0006310);; Biological Process: meiotic nuclear division (GO…	K10877|0|sce:YBR073W|RDH54, TID1; DNA-dependent ATPase RDH54 (EC:3.6.4.12 5.99.1.- 3.6.1.-); K10877 DNA repair and recombination protein RAD54B [EC:3.6.4.-] (A)	Homologous recombination (ko03440)	[L]	Replication, recombination and repair	SNF2 family N-terminal domain;; Helicase conserved C-terminal domain;; Class II histone deacetylase complex subunits 2 and 3;; Type III restriction enzyme, res subunit;; DEAD/DEAH box helicase;; Protein of unknown function (DUF2439)	Rdh54p {ECO:0000313|EMBL:EIW12000.1} OS=Saccharomyces cerevisiae (strain CEN.PK113-7D) PE=4 SV=1	L	Replication, recombination and repair	gi|398364627|ref|NP_009629.6| DNA-dependent ATPase RDH54 [Saccharomyces cerevisiae S288c]
YBR074W	27.7975	1596	30.1833	1740	28.2966	1621	32.8876	1894	34.8947	1996	0.976925	0.124922	normal	0.997831	0.0224066	normal	0.911933	0.242081	normal	0.949559	0.196687	normal	0.983768	0.0681093	normal	--	--	Biological Process: proteolysis (GO:0006508);; Molecular Function: metallopeptidase activity (GO:0008237);; Cellular Component: integral component of membrane (GO:0016021);;	--	--	[OR]	Posttranslational modification, protein turnover, chaperones;; General function prediction only	Peptidase family M28	Uncharacterized protein {ECO:0000313|EMBL:EIW12001.1} OS=Saccharomyces cerevisiae (strain CEN.PK113-7D) PE=3 SV=1	O	Posttranslational modification, protein turnover, chaperones	gi|330443435|ref|NP_009630.3| Pff1p [Saccharomyces cerevisiae S288c]
YBR076C-A	73.2387	1708	66.9219	1657	66.122	1570	86.465	2317	106.448	2547	0.990946	-0.0432784	normal	0.989398	-0.121453	normal	0.222364	0.434847	normal	0.0136574	0.618371	normal	0.975516	0.128941	normal	--	--	--	--	--	--	--	--	--	--	--	gi|160358962|sp|P0C5L2.1|YB076_YEAST RecName: Full=Putative uncharacterized protein YBR076C-A [Saccharomyces cerevisiae S288c]
YBR076W	4.60043	95	2.49991	53	5.23087	112	5.1466	108	3.76212	81	0.633065	-0.822732	normal	0.998139	0.234737	normal	0.990419	0.175987	normal	0.941654	0.587282	normal	0.96831	-0.414118	normal	--	--	--	--	--	--	--	Domain of unknown function (DUF4451)	Ecm8p {ECO:0000313|EMBL:EIW12002.1} OS=Saccharomyces cerevisiae (strain CEN.PK113-7D) PE=4 SV=1	S	Function unknown	gi|330443437|ref|NP_009632.2| Ecm8p [Saccharomyces cerevisiae S288c]
YBR078W	1850.67	40357	1940.33	42067	1771.64	38311	2150.32	48591	2325.09	56435	0.999264	0.0602825	normal	0.999708	-0.0750579	normal	0.982447	0.263322	normal	0.848282	0.422817	normal	0.990187	0.208394	normal	--	--	Cellular Component: extracellular region (GO:0005576);; Cellular Component: plasma membrane (GO:0005886);; Cellular Component: fungal-type cell wall (GO:0009277);; Cellular Component: anchored component of membrane (GO:0031225);;	--	--	--	--	Receptor L domain	Ecm33p {ECO:0000313|EMBL:EIW12005.1} OS=Saccharomyces cerevisiae (strain CEN.PK113-7D) PE=4 SV=1	R	General function prediction only	gi|330443439|ref|NP_009634.2| Ecm33p [Saccharomyces cerevisiae S288c]
YBR079C	135.847	9334	145.466	9933	142.97	9800	146.721	10108	142.524	9783	0.994993	0.0901339	normal	0.998535	0.0702774	normal	0.990471	0.110367	normal	0.991179	-0.0230077	normal	0.994893	-0.054638	normal	--	--	Biological Process: formation of translation preinitiation complex (GO:0001731);; Molecular Function: translation initiation factor activity (GO:0003743);; Cellular Component: eukaryotic translation initiation factor 3 complex (GO:0005852);; Biological Process: regulation of translational initiation (GO:0006446);; Cellular Component: eukaryotic 43S preinitiation complex (GO:0016282);; Cellular Co…	K03254|0|sce:YBR079C|RPG1, TIF32; Rpg1p; K03254 translation initiation factor 3 subunit A (A)	RNA transport (ko03013)	[J]	Translation, ribosomal structure and biogenesis	PCI domain	Eukaryotic translation initiation factor 3 subunit A {ECO:0000256|HAMAP-Rule:MF_03000, ECO:0000256|SAAS:SAAS00003684} OS=Saccharomyces cerevisiae (strain CEN.PK113-7D) PE=3 SV=1	J	Translation, ribosomal structure and biogenesis	gi|6319553|ref|NP_009635.1| Rpg1p [Saccharomyces cerevisiae S288c]
YBR080C	76.8258	3555	74.2099	3450	74.994	3488	92.3834	4326	91.9338	4255	0.993755	-0.0428188	normal	0.99845	-0.0274401	normal	0.890552	0.278466	normal	0.893317	0.301296	normal	0.99128	-0.0313604	normal	[O]	Posttranslational modification, protein turnover, chaperones	Molecular Function: ATP binding (GO:0005524);; Molecular Function: nucleoside-triphosphatase activity (GO:0017111);;	K06027|0|sce:YBR080C|SEC18, ANU4; AAA family ATPase SEC18; K06027 vesicle-fusing ATPase [EC:3.6.4.6] (A)	--	[O]	Posttranslational modification, protein turnover, chaperones	ATPase family associated with various cellular activities (AAA);; Cell division protein 48 (CDC48), N-terminal domain;; AAA domain;; AAA domain;; Cell division protein 48 (CDC48), domain 2;; AAA ATPase domain;; Part of AAA domain;; AAA domain (dynein-related subfamily);; TIP49 C-terminus;; AAA domain;; Magnesium chelatase, subunit ChlI;; AAA domain;; RNA helicase;; IstB-like ATP binding protein;;…	Sec18p {ECO:0000313|EMBL:EIW12007.1} OS=Saccharomyces cerevisiae (strain CEN.PK113-7D) PE=3 SV=1	O	Posttranslational modification, protein turnover, chaperones	gi|398364665|ref|NP_009636.3| AAA family ATPase SEC18 [Saccharomyces cerevisiae S288c]
YBR081C	20.2935	2063	22.6119	2323	21.8729	2285	24.7789	2508	24.8328	2330	0.938885	0.171535	normal	0.969644	0.147368	normal	0.870295	0.276944	normal	0.979321	0.00327591	normal	0.979096	-0.113618	normal	--	--	Biological Process: primary metabolic process (GO:0044238);; Biological Process: cellular macromolecule metabolic process (GO:0044260);; Cellular Component: SAGA-type complex (GO:0070461);;	K11359|0|sce:YBR081C|SPT7, GIT2; SAGA histone acetyltransferase complex subunit SPT7; K11359 transcriptional activator SPT7 (A)	--	[BK]	Chromatin structure and dynamics;; Transcription	Bromodomain	Spt7p {ECO:0000313|EMBL:EIW12008.1} OS=Saccharomyces cerevisiae (strain CEN.PK113-7D) PE=4 SV=1	K	Transcription	gi|6319555|ref|NP_009637.1| SAGA histone acetyltransferase complex subunit SPT7 [Saccharomyces cerevisiae S288c]
YBR082C	2389.15	9770	2483.43	9995	2327.6	8905	1457.38	5906	1531.42	7091	0.997508	0.0332575	normal	0.977204	-0.133726	normal	1.26e-05	-0.730458	normal	0.280208	-0.496124	normal	0.868142	0.256233	normal	--	--	Molecular Function: acid-amino acid ligase activity (GO:0016881);;	K06689|1.13636e-105|sce:YBR082C|UBC4; E2 ubiquitin-conjugating protein UBC4 (EC:6.3.2.19); K06689 ubiquitin-conjugating enzyme E2 D/E [EC:6.3.2.19] (A)	Ubiquitin mediated proteolysis (ko04120);; Protein processing in endoplasmic reticulum (ko04141)	[O]	Posttranslational modification, protein turnover, chaperones	Ubiquitin-conjugating enzyme;; RWD domain	Ubc4p {ECO:0000313|EMBL:EWG87664.1} OS=Saccharomyces cerevisiae R008 PE=3 SV=1	O	Posttranslational modification, protein turnover, chaperones	gi|6319556|ref|NP_009638.1| E2 ubiquitin-conjugating protein UBC4 [Saccharomyces cerevisiae S288c]
YBR083W	81.5972	3060	94.852	3545	80.9563	2996	43.1031	1588	41.024	1470	0.807351	0.212566	normal	0.998244	-0.0304818	normal	7.8e-10	-0.949715	normal	1.28e-13	-1.26953	down	0.973979	-0.118747	normal	--	--	--	K09448|0|sce:YBR083W|TEC1, ROC1; Tec1p; K09448 transcriptional enhancer factor (A)	MAPK signaling pathway - yeast (ko04011)	[K]	Transcription	TEA/ATTS domain family	Tec1p {ECO:0000313|EMBL:EIW12010.1} OS=Saccharomyces cerevisiae (strain CEN.PK113-7D) PE=4 SV=1	K	Transcription	gi|398364681|ref|NP_009639.3| Tec1p [Saccharomyces cerevisiae S288c]
YBR084C-A	2695.33	21902	2755.47	22084	2825.65	21979	2863.94	22902	2329.37	20001	0.998988	0.0123529	normal	0.999828	0.00506285	normal	0.99611	0.0598708	normal	0.991643	-0.143973	normal	0.981459	-0.202883	normal	[J]	Translation, ribosomal structure and biogenesis	Molecular Function: structural constituent of ribosome (GO:0003735);; Cellular Component: ribosome (GO:0005840);; Biological Process: translation (GO:0006412);;	K02885|9.41158e-107|sce:YBR084C-A|RPL19A; ribosomal 60S subunit protein L19A; K02885 large subunit ribosomal protein L19e (A)	Ribosome (ko03010)	[J]	Translation, ribosomal structure and biogenesis	Ribosomal protein L19e	Ribosomal protein L19 {ECO:0000256|RuleBase:RU000574} OS=Saccharomyces cerevisiae R008 PE=3 SV=1	J	Translation, ribosomal structure and biogenesis	gi|6319444|ref|NP_009526.1| ribosomal 60S subunit protein L19B [Saccharomyces cerevisiae S288c]
YBR084W	51.3412	3352	57.6689	3741	52.1045	3352	58.8203	3822	55.7056	3691	0.957254	0.158745	normal	0.998577	9.61e-16	normal	0.965391	0.184638	normal	0.983788	-0.020459	normal	0.989365	-0.0577866	normal	[F]	Nucleotide transport and metabolism	Molecular Function: formate-tetrahydrofolate ligase activity (GO:0004329);; Molecular Function: methylenetetrahydrofolate dehydrogenase (NADP+) activity (GO:0004488);; Molecular Function: ATP binding (GO:0005524);; Biological Process: folic acid-containing compound biosynthetic process (GO:0009396);; Biological Process: oxidation-reduction process (GO:0055114);;	K00288|0|sce:YBR084W|MIS1; trifunctional formate-tetrahydrofolate ligase/methenyltetrahydrofolate cyclohydrolase/methylenetetrahydrofolate dehydrogenase MIS1 (EC:6.3.4.3 3.5.4.9 1.5.1.5); K00288 methylenetetrahydrofolate dehydrogenase (NADP+) / methenyltetrahydrofolate cyclohydrolase / formyltetrahydrofolate synthetase [EC:1.5.1.5 3.5.4.9 6.3.4.3] (A)	One carbon pool by folate (ko00670)	[H]	Coenzyme transport and metabolism	Formate--tetrahydrofolate ligase;; Tetrahydrofolate dehydrogenase/cyclohydrolase, NAD(P)-binding domain;; Tetrahydrofolate dehydrogenase/cyclohydrolase, catalytic domain	Mis1p {ECO:0000313|EMBL:EIW12011.1} OS=Saccharomyces cerevisiae (strain CEN.PK113-7D) PE=3 SV=1	H	Coenzyme transport and metabolism	gi|6319558|ref|NP_009640.1| trifunctional formate-tetrahydrofolate ligase/methenyltetrahydrofolate cyclohydrolase/methylenetetrahydrofolate dehydrogenase MIS1 [Saccharomyces cerevisiae S288c]
YBR085C-A	3555.32	1669	2895.24	1314	3395.67	1218	1606.53	742	2752.58	1836	0.045771	-0.344231	normal	2.66e-07	-0.454082	normal	6.1e-14	-1.17122	down	0.250991	0.480727	normal	0	1.2974	up	--	--	--	--	--	--	--	--	Conserved protein {ECO:0000313|EMBL:EDN64702.1} OS=Saccharomyces cerevisiae (strain YJM789) PE=4 SV=1	S	Function unknown	gi|9755326|ref|NP_061491.1| hypothetical protein YBR085C-A [Saccharomyces cerevisiae S288c]
YBR085W	7.58186	102	5.6358	75	9.16891	122	16.877	230	9.87219	142	0.982305	-0.435207	normal	0.99766	0.255531	normal	1.72e-05	1.14855	up	0.0911461	0.89679	normal	0.0475649	-0.695875	normal	--	--	Molecular Function: transporter activity (GO:0005215);; Cellular Component: mitochondrial inner membrane (GO:0005743);; Cellular Component: integral component of membrane (GO:0016021);; Biological Process: transmembrane transport (GO:0055085);;	K05863|0|sce:YBR085W|AAC3, ANC3; ADP/ATP carrier protein AAC3; K05863 solute carrier family 25 (mitochondrial adenine nucleotide translocator), member 4/5/6/31 (A)	--	[C]	Energy production and conversion	Mitochondrial carrier protein	ADP/ATP carrier {ECO:0000313|EMBL:EDN64701.1} OS=Saccharomyces cerevisiae (strain YJM789) PE=3 SV=1	C	Energy production and conversion	gi|398364707|ref|NP_009642.3| ADP/ATP carrier protein AAC3 [Saccharomyces cerevisiae S288c]
YBR086C	123.318	5943	122.419	5873	118.174	5591	104.987	5100	124.027	6237	0.996336	-0.0166744	normal	0.996115	-0.0880665	normal	0.956319	-0.225121	normal	0.985916	0.0856564	normal	0.754241	0.28276	normal	--	--	--	--	--	[D]	Cell cycle control, cell division, chromosome partitioning	Calcium-activated chloride channel	Ist2p {ECO:0000313|EMBL:EIW12016.1} OS=Saccharomyces cerevisiae (strain CEN.PK113-7D) PE=4 SV=1	D	Cell cycle control, cell division, chromosome partitioning	gi|27808701|ref|NP_009643.2| Ist2p [Saccharomyces cerevisiae S288c]
YBR087W	92.5244	1593	90.7057	1555	97.6376	1636	86.3836	1496	80.8564	1408	0.991174	-0.0343819	normal	0.997586	0.0383976	normal	0.974704	-0.0950095	normal	0.961746	-0.144074	normal	0.97841	-0.0948387	normal	[L]	Replication, recombination and repair	Molecular Function: nucleotide binding (GO:0000166);; Molecular Function: DNA binding (GO:0003677);; Biological Process: DNA replication (GO:0006260);; Molecular Function: nucleoside-triphosphatase activity (GO:0017111);;	K10756|0|sce:YBR087W|RFC5; replication factor C subunit 5; K10756 replication factor C subunit 3/5 (A)	DNA replication (ko03030);; Nucleotide excision repair (ko03420);; Mismatch repair (ko03430)	[DL]	Cell cycle control, cell division, chromosome partitioning;; Replication, recombination and repair	Replication factor C C-terminal domain;; DNA polymerase III, delta subunit;; ATPase family associated with various cellular activities (AAA)	Rfc5p {ECO:0000313|EMBL:EWG87670.1} OS=Saccharomyces cerevisiae R008 PE=4 SV=1	L	Replication, recombination and repair	gi|398364719|ref|NP_009644.3| replication factor C subunit 5 [Saccharomyces cerevisiae S288c]
YBR088C	35.3341	380	39.3157	423	32.1278	342	31.9182	346	30.4181	339	0.982879	0.154457	normal	0.995744	-0.151493	normal	0.970246	-0.138767	normal	0.872051	-0.318233	normal	0.983858	-0.036783	normal	[L]	Replication, recombination and repair	Molecular Function: DNA binding (GO:0003677);; Cellular Component: nucleus (GO:0005634);; Biological Process: regulation of DNA replication (GO:0006275);; Molecular Function: DNA polymerase processivity factor activity (GO:0030337);; Cellular Component: PCNA complex (GO:0043626);;	K04802|0|sce:YBR088C|POL30; proliferating cell nuclear antigen; K04802 proliferating cell nuclear antigen (A)	DNA replication (ko03030);; Base excision repair (ko03410);; Nucleotide excision repair (ko03420);; Mismatch repair (ko03430)	[L]	Replication, recombination and repair	Proliferating cell nuclear antigen, C-terminal domain;; Proliferating cell nuclear antigen, N-terminal domain;; Rad9;; Repair protein Rad1/Rec1/Rad17	Proliferating cell nuclear antigen {ECO:0000256|RuleBase:RU000641} (Fragment) OS=Saccharomyces cerevisiae (strain FostersO) PE=3 SV=1	L	Replication, recombination and repair	gi|323310135|gb|EGA63328.1| Pol30p [Saccharomyces cerevisiae FostersO]
YBR089C-A	494.89	6484	568.356	5710	595.482	5941	557.233	4126	631.674	4529	0.92982	-0.18293	normal	0.982265	-0.126154	normal	0.000256039	-0.656341	normal	0.857049	-0.335187	normal	0.98243	0.126893	normal	--	--	--	--	--	[R]	General function prediction only	HMG (high mobility group) box;; HMG-box domain	Nhp6bp {ECO:0000313|EMBL:EWG87672.1} OS=Saccharomyces cerevisiae R008 PE=4 SV=1	K	Transcription	gi|339046261|ref|NP_009647.2| Nhp6bp [Saccharomyces cerevisiae S288c]
YBR089W	261.048	1976	291.166	2203	273.941	2066	232.785	1796	219.775	1773	0.956396	0.157181	normal	0.996821	0.0642188	normal	0.968336	-0.142133	normal	0.844472	-0.313922	normal	0.985695	-0.0260669	normal	[L]	Replication, recombination and repair	Molecular Function: DNA binding (GO:0003677);; Cellular Component: nucleus (GO:0005634);; Biological Process: regulation of DNA replication (GO:0006275);; Molecular Function: DNA polymerase processivity factor activity (GO:0030337);; Cellular Component: PCNA complex (GO:0043626);;	K04802|4.72807e-136|sce:YBR088C|POL30; proliferating cell nuclear antigen; K04802 proliferating cell nuclear antigen (A)	DNA replication (ko03030);; Base excision repair (ko03410);; Nucleotide excision repair (ko03420);; Mismatch repair (ko03430)	[L]	Replication, recombination and repair	--	Proliferating cell nuclear antigen {ECO:0000256|RuleBase:RU000641} (Fragment) OS=Saccharomyces cerevisiae (strain FostersO) PE=3 SV=1	L	Replication, recombination and repair	gi|323310135|gb|EGA63328.1| Pol30p [Saccharomyces cerevisiae FostersO]
YBR093C	35.0843	1160	31.6527	1025	32.8372	1073	29.6632	1073	27.2367	971	0.946145	-0.177825	normal	0.993311	-0.112353	normal	0.968911	-0.116736	normal	0.967669	-0.0789351	normal	0.961949	-0.151326	normal	--	--	--	K01078|0|sce:YBR093C|PHO5; Pho5p (EC:3.1.3.2); K01078 acid phosphatase [EC:3.1.3.2] (A)	Riboflavin metabolism (ko00740);; Cell cycle - yeast (ko04111)	[R]	General function prediction only	Histidine phosphatase superfamily (branch 2)	Pho5p {ECO:0000313|EMBL:CBK39168.1} OS=Saccharomyces cerevisiae (strain Lalvin EC1118 / Prise de mousse) PE=4 SV=1	R	General function prediction only	gi|398364757|ref|NP_009651.3| Pho5p [Saccharomyces cerevisiae S288c]
YBR094W	26.0521	1503	25.8512	1550	26.2713	1539	29.7796	1672	32.2382	1689	0.990592	0.0447912	normal	0.99764	0.034121	normal	0.964583	0.148953	normal	0.966937	0.122642	normal	0.985687	0.00708676	normal	--	--	Molecular Function: catalytic activity (GO:0003824);;	--	--	[O]	Posttranslational modification, protein turnover, chaperones	Tubulin-tyrosine ligase family;; Survival protein SurE	Pby1p {ECO:0000313|EMBL:EIW12022.1} OS=Saccharomyces cerevisiae (strain CEN.PK113-7D) PE=4 SV=1	O	Posttranslational modification, protein turnover, chaperones	gi|330443445|ref|NP_009652.2| Pby1p [Saccharomyces cerevisiae S288c]
YBR095C	58.1822	1977	58.3049	2041	56.5237	2050	61.9309	2077	49.5415	1673	0.991355	0.0463413	normal	0.997328	0.0522796	normal	0.979982	0.0665699	normal	0.881561	-0.287493	normal	0.49616	-0.319238	normal	--	--	--	--	--	--	--	RXT2-like, N-terminal	Rxt2p {ECO:0000313|EMBL:EIW12023.1} OS=Saccharomyces cerevisiae (strain CEN.PK113-7D) PE=4 SV=1	K	Transcription	gi|4087|emb|CAA49507.1| unnamed protein product [Saccharomyces cerevisiae]
YBR096W	184.493	2014	153.916	1657	170.219	1885	192.687	2134	187.529	2189	0.322642	-0.280829	normal	0.994103	-0.0954398	normal	0.979195	0.0788645	normal	0.595721	0.400086	normal	0.986857	0.0291865	normal	--	--	--	--	--	[R]	General function prediction only	Thioesterase-like superfamily	Uncharacterized protein {ECO:0000313|EMBL:EWG87678.1} OS=Saccharomyces cerevisiae R008 PE=4 SV=1	S	Function unknown	gi|398364771|ref|NP_009654.3| hypothetical protein YBR096W [Saccharomyces cerevisiae S288c]
YBR097W	11.1528	950	11.1148	959	9.93946	867	12.5294	1077	14.254	1169	0.990864	0.0139947	normal	0.991649	-0.13172	normal	0.95198	0.176034	normal	0.875547	0.283909	normal	0.974201	0.11057	normal	--	--	Molecular Function: transferase activity, transferring phosphorus-containing groups (GO:0016772);;	K08333|0|sce:YBR097W|VPS15, GRD8, VAC4, VPL19, VPS40, VPT15; Vps15p (EC:2.7.11.1); K08333 phosphoinositide-3-kinase, regulatory subunit 4 [EC:2.7.11.1] (A)	Regulation of autophagy (ko04140)	[T]	Signal transduction mechanisms	Protein kinase domain;; Protein tyrosine kinase;; HEAT repeat	Vps15p {ECO:0000313|EMBL:EIW12026.1} OS=Saccharomyces cerevisiae (strain CEN.PK113-7D) PE=4 SV=1	T	Signal transduction mechanisms	gi|349576476|dbj|GAA21647.1| K7_Vps15p [Saccharomyces cerevisiae Kyokai no. 7]
YBR098W	13.7911	635	12.3693	573	13.9986	659	14.0394	646	15.432	668	0.977876	-0.147416	normal	0.997467	0.0534217	normal	0.976118	0.0201627	normal	0.930118	0.219324	normal	0.981406	0.0406968	normal	--	--	--	--	--	--	--	ERCC4 domain	Mms4p {ECO:0000313|EMBL:EIW12027.1} OS=Saccharomyces cerevisiae (strain CEN.PK113-7D) PE=4 SV=1	L	Replication, recombination and repair	gi|27808702|ref|NP_009656.2| Mms4p [Saccharomyces cerevisiae S288c]
YBR099C	26.9528	70	31.0371	81	19.6797	49	34.0543	90	42.2227	122	0.996473	0.206592	normal	0.995939	-0.504085	normal	0.986916	0.346674	normal	0.847238	0.57462	normal	0.955965	0.423695	normal	--	--	Molecular Function: DNA binding (GO:0003677);; Molecular Function: nuclease activity (GO:0004518);; Biological Process: DNA metabolic process (GO:0006259);; Biological Process: nucleic acid phosphodiester bond hydrolysis (GO:0090305);;	--	--	--	--	--	YBR098Wp-like protein {ECO:0000313|EMBL:EDZ73780.1} (Fragment) OS=Saccharomyces cerevisiae (strain AWRI1631) PE=4 SV=1	L	Replication, recombination and repair	gi|207347689|gb|EDZ73780.1| YBR098Wp-like protein [Saccharomyces cerevisiae AWRI1631]
YBR101C	313.485	4543	352.593	5069	297.762	4170	284.128	4083	401.17	5739	0.961937	0.158418	normal	0.98368	-0.123563	normal	0.975903	-0.158453	normal	0.974172	0.177951	normal	0.00194194	0.48348	normal	--	--	Cellular Component: cytoplasm (GO:0005737);; Biological Process: regulation of translation (GO:0006417);;	--	--	[O]	Posttranslational modification, protein turnover, chaperones	Nucleotide exchange factor Fes1;; Importin-beta N-terminal domain	Fes1p {ECO:0000313|EMBL:EGA87867.1} OS=Saccharomyces cerevisiae (strain Zymaflore VL3) PE=4 SV=1	K	Transcription	gi|398364783|ref|NP_009659.3| Fes1p [Saccharomyces cerevisiae S288c]
YBR103W	40.4552	1535	41.051	1563	43.5486	1654	43.2234	1617	45.5117	1677	0.991411	0.0264667	normal	0.992635	0.107639	normal	0.977445	0.0704318	normal	0.970094	0.100342	normal	0.984357	0.0450115	normal	[R]	General function prediction only	--	K04508|0|sce:YBR103W|SIF2, EMB1; Sif2p; K04508 transducin (beta)-like 1 (A)	--	[B]	Chromatin structure and dynamics	WD domain, G-beta repeat;; LisH	Sif2p {ECO:0000313|EMBL:EIW12030.1} OS=Saccharomyces cerevisiae (strain CEN.PK113-7D) PE=4 SV=1	B	Chromatin structure and dynamics	gi|6319579|ref|NP_009661.1| Sif2p [Saccharomyces cerevisiae S288c]
YBR104W	65.8992	1271	80.4314	1558	71.7855	1388	72.5141	1413	80.7589	1574	0.304752	0.293812	normal	0.989497	0.126928	normal	0.963201	0.147978	normal	0.975181	0.0136563	normal	0.964481	0.147986	normal	--	--	Cellular Component: membrane (GO:0016020);;	K15109|0|sce:YBR104W|YMC2; Ymc2p; K15109 solute carrier family 25 (mitochondrial carnitine/acylcarnitine transporter), member 20/29 (A)	--	[C]	Energy production and conversion	Mitochondrial carrier protein	Ymc2p {ECO:0000313|EMBL:EWG87684.1} OS=Saccharomyces cerevisiae R008 PE=3 SV=1	C	Energy production and conversion	gi|398364797|ref|NP_009662.3| Ymc2p [Saccharomyces cerevisiae S288c]
YBR105C	101.604	2207	103.425	2242	108.025	2289	103.59	2232	159.51	3509	0.992672	0.0230979	normal	0.997395	0.0526025	normal	0.982979	0.0117035	normal	0.00657065	0.644607	normal	7.71e-07	0.644783	normal	--	--	--	--	--	[U]	Intracellular trafficking, secretion, and vesicular transport	Vacuolar import and degradation protein	Vid24p {ECO:0000313|EMBL:EIW12032.1} OS=Saccharomyces cerevisiae (strain CEN.PK113-7D) PE=4 SV=1	U	Intracellular trafficking, secretion, and vesicular transport	gi|6319581|ref|NP_009663.1| glucose-induced degradation complex subunit VID24 [Saccharomyces cerevisiae S288c]
YBR106W	646.396	9859	669.969	9698	686.902	9873	545.406	8155	453.654	7215	0.997616	-0.0233354	normal	0.999506	0.00204695	normal	0.930106	-0.278209	normal	0.617836	-0.427615	normal	0.971932	-0.18414	normal	--	--	--	--	--	[P]	Inorganic ion transport and metabolism	Phosphate transport (Pho88)	Pho88p {ECO:0000313|EMBL:EWG87686.1} OS=Saccharomyces cerevisiae R008 PE=4 SV=1	P	Inorganic ion transport and metabolism	gi|6319582|ref|NP_009664.1| Pho88p [Saccharomyces cerevisiae S288c]
YBR107C	66.8127	898	61.1894	805	58.7695	768	37.8202	499	43.876	580	0.96813	-0.157016	normal	0.920437	-0.22528	normal	3.86e-06	-0.84887	normal	0.357238	-0.472183	normal	0.941065	0.208777	normal	--	--	--	--	--	--	--	Kinetochore complex Sim4 subunit Fta1	Iml3p {ECO:0000313|EMBL:EIW12034.1} OS=Saccharomyces cerevisiae (strain CEN.PK113-7D) PE=4 SV=1	D	Cell cycle control, cell division, chromosome partitioning	gi|398364815|ref|NP_009665.3| Iml3p [Saccharomyces cerevisiae S288c]
YBR108W	18.8604	1569	16.4224	1340	17.798	1423	20.1286	1619	26.4865	2273	0.80205	-0.226947	normal	0.982996	-0.140795	normal	0.97943	0.0406582	normal	0.000259582	0.760152	normal	0.0040529	0.481517	normal	--	--	Cellular Component: membrane raft (GO:0045121);;	--	--	--	--	--	Aim3p {ECO:0000313|EMBL:EIW12035.1} OS=Saccharomyces cerevisiae (strain CEN.PK113-7D) PE=4 SV=1	Z	Cytoskeleton	gi|330443449|ref|NP_009666.3| Aim3p [Saccharomyces cerevisiae S288c]
YBR109C	817.063	3735	751.463	3384	877.096	3769	894.59	4049	884.525	4372	0.971714	-0.1419	normal	0.998654	0.0130693	normal	0.982237	0.11185	normal	0.757312	0.368252	normal	0.98613	0.103182	normal	--	--	Cellular Component: incipient cellular bud site (GO:0000131);; Biological Process: karyogamy involved in conjugation with cellular fusion (GO:0000742);; Molecular Function: calcium ion binding (GO:0005509);; Cellular Component: central plaque of spindle pole body (GO:0005823);; Cellular Component: cellular bud tip (GO:0005934);; Cellular Component: cellular bud neck (GO:0005935);; Biological Proc…	K02183|5.46119e-99|sce:YBR109C|CMD1; calmodulin; K02183 calmodulin (A)	Phosphatidylinositol signaling system (ko04070)	[T]	Signal transduction mechanisms	EF hand;; EF-hand domain pair;; EF-hand domain;; EF-hand domain pair;; EF hand;; EF-hand domain;; Secreted protein acidic and rich in cysteine Ca binding region;; Uncharacterised protein family (UPF0154)	Cmd1p {ECO:0000313|EMBL:EWG87689.1} OS=Saccharomyces cerevisiae R008 PE=4 SV=1	T	Signal transduction mechanisms	gi|6319585|ref|NP_009667.1| calmodulin [Saccharomyces cerevisiae S288c]
YBR109W-A	10.5201	2	9.56806	1	24.8711	3	9.39269	1	0	0	--	--	--	--	--	--	--	--	--	--	--	--	--	--	--	--	--	--	--	--	--	--	--	--	--	--	gi|74644779|sp|P90471.1|YB09A_YEAST RecName: Full=Putative uncharacterized protein YBR109W-A [Saccharomyces cerevisiae S288c]
YBR110W	98.9111	2284	86.1966	2008	95.6921	2207	94.4362	2202	79.2005	1812	0.914517	-0.18525	normal	0.997503	-0.0494493	normal	0.981526	-0.0572152	normal	0.964156	-0.149033	normal	0.681635	-0.288457	normal	[M]	Cell wall/membrane/envelope biogenesis	Molecular Function: chitobiosyldiphosphodolichol beta-mannosyltransferase activity (GO:0004578);; Cellular Component: endoplasmic reticulum membrane (GO:0005789);; Biological Process: protein glycosylation (GO:0006486);; Cellular Component: integral component of membrane (GO:0016021);;	K03842|0|sce:YBR110W|ALG1; chitobiosyldiphosphodolichol beta-1,4 mannosyltransferase (EC:2.4.1.142); K03842 beta-1,4-mannosyltransferase [EC:2.4.1.142] (A)	N-Glycan biosynthesis (ko00510);; Various types of N-glycan biosynthesis (ko00513)	[O]	Posttranslational modification, protein turnover, chaperones	Glycosyl transferases group 1;; Glycosyl transferases group 1;; Glycosyl transferases group 1	Alg1p {ECO:0000313|EMBL:EIW12039.1} OS=Saccharomyces cerevisiae (strain CEN.PK113-7D) PE=4 SV=1	G	Carbohydrate transport and metabolism	gi|398364841|ref|NP_009668.3| chitobiosyldiphosphodolichol beta-1,4 mannosyltransferase [Saccharomyces cerevisiae S288c]
YBR111C	471.963	5142	401.421	4365	454.915	4938	432.186	4711	366.117	4399	0.627154	-0.235853	normal	0.998105	-0.0583887	normal	0.982432	-0.130761	normal	0.985382	0.0101267	normal	0.98641	-0.106313	normal	[LR]	Replication, recombination and repair;; General function prediction only	Molecular Function: hydrolase activity (GO:0016787);;	K01515|4.40347e-171|sce:YBR111C|YSA1, RMA2; Ysa1p (EC:3.6.1.13); K01515 ADP-ribose pyrophosphatase [EC:3.6.1.13] (A)	Purine metabolism (ko00230)	[L]	Replication, recombination and repair	NUDIX domain	Ysa1p {ECO:0000313|EMBL:EEU05525.1} OS=Saccharomyces cerevisiae (strain JAY291) PE=3 SV=1	L	Replication, recombination and repair	gi|6319587|ref|NP_009669.1| Ysa1p [Saccharomyces cerevisiae S288c]
YBR111W-A	302.421	381	257.81	316	364.513	383	312.527	391	237.32	383	0.939637	-0.268214	normal	0.998145	0.0075295	normal	0.978026	0.032625	normal	0.915013	0.274295	normal	0.983139	-0.0371421	normal	--	--	Cellular Component: nuclear pore (GO:0005643);; Cellular Component: nucleoplasm (GO:0005654);; Biological Process: regulation of transcription, DNA-templated (GO:0006355);; Biological Process: protein transport (GO:0015031);; Biological Process: chromatin modification (GO:0016568);; Biological Process: mRNA transport (GO:0051028);;	K11368|1.55617e-62|sce:YBR111W-A|SUS1; Sus1p; K11368 enhancer of yellow 2 transcription factor (A)	--	[K]	Transcription	Transcription factor e(y)2	Transcription and mRNA export factor SUS1 {ECO:0000256|HAMAP-Rule:MF_03046} OS=Saccharomyces cerevisiae (strain CEN.PK113-7D) PE=3 SV=1	K	Transcription	gi|41629677|ref|NP_878049.2| Sus1p [Saccharomyces cerevisiae S288c]
YBR112C	46.7941	3453	48.4344	3480	44.9544	3175	45.6897	3297	55.3849	4291	0.994543	0.0116465	normal	0.985721	-0.121049	normal	0.984424	-0.0711749	normal	0.89414	0.300961	normal	0.146255	0.372472	normal	[R]	General function prediction only	--	K06665|0|sce:YBR112C|CYC8, CRT8, SSN6; Cyc8p; K06665 glucose repression mediator protein (A)	Cell cycle - yeast (ko04111)	[R]	General function prediction only	Tetratricopeptide repeat;; TPR repeat;; Tetratricopeptide repeat;; Tetratricopeptide repeat;; Tetratricopeptide repeat;; Tetratricopeptide repeat;; Tetratricopeptide repeat;; Tetratricopeptide repeat;; Tetratricopeptide repeat;; Tetratricopeptide repeat;; Tetratricopeptide repeat	Cyc8p {ECO:0000313|EMBL:EIW12042.1} OS=Saccharomyces cerevisiae (strain CEN.PK113-7D) PE=4 SV=1	B	Chromatin structure and dynamics	gi|171350|gb|AAA34545.1| CYC8 protein [Saccharomyces cerevisiae]
YBR113W	92.9036	410	111.239	468	116.893	462	110.901	477	99.422	518	0.971525	0.190603	normal	0.993004	0.17179	normal	0.946548	0.212583	normal	0.956688	0.144614	normal	0.97581	0.11104	normal	--	--	--	K06665|7.4792e-16|sce:YBR112C|CYC8, CRT8, SSN6; Cyc8p; K06665 glucose repression mediator protein (A)	Cell cycle - yeast (ko04111)	--	--	--	Cytochrome C {ECO:0000313|EMBL:EDN64727.1} OS=Saccharomyces cerevisiae (strain YJM789) PE=4 SV=1	B	Chromatin structure and dynamics	gi|586534|sp|P38267.1|YBW3_YEAST RecName: Full=Putative uncharacterized membrane protein YBR113W [Saccharomyces cerevisiae S288c]
YBR114W	24.7142	1377	24.7095	1385	25.5989	1443	22.9678	1272	27.9099	1493	0.991473	0.00876214	normal	0.996618	0.0674847	normal	0.969745	-0.11873	normal	0.967872	0.107072	normal	0.898569	0.223308	normal	[KL]	Transcription;; Replication, recombination and repair	Molecular Function: DNA binding (GO:0003677);; Molecular Function: helicase activity (GO:0004386);; Molecular Function: ATP binding (GO:0005524);; Molecular Function: zinc ion binding (GO:0008270);;	K15083|0|sce:YBR114W|RAD16, PSO5; DNA repair protein RAD16 (EC:3.6.4.- 3.6.1.-); K15083 DNA repair protein RAD16 (A)	--	[L]	Replication, recombination and repair	SNF2 family N-terminal domain;; Helicase conserved C-terminal domain;; DEAD/DEAH box helicase;; Zinc finger, C3HC4 type (RING finger)	Rad16p {ECO:0000313|EMBL:EIW12043.1} OS=Saccharomyces cerevisiae (strain CEN.PK113-7D) PE=4 SV=1	L	Replication, recombination and repair	gi|6319590|ref|NP_009672.1| DNA repair protein RAD16 [Saccharomyces cerevisiae S288c]
YBR115C	117.672	10173	168.654	14618	128.302	11041	249.998	21870	352.309	31244	1.38e-09	0.523347	normal	0.99078	0.118112	normal	2.61e-14	1.09948	up	3.68e-10	1.09463	up	0.0010629	0.507089	normal	--	--	Molecular Function: L-aminoadipate-semialdehyde dehydrogenase activity (GO:0004043);; Biological Process: lysine biosynthetic process (GO:0009085);; Molecular Function: phosphopantetheine binding (GO:0031177);; Biological Process: oxidation-reduction process (GO:0055114);;	K00143|0|sce:YBR115C|LYS2; L-aminoadipate-semialdehyde dehydrogenase (EC:1.2.1.31); K00143 L-aminoadipate-semialdehyde dehydrogenase [EC:1.2.1.31] (A)	Lysine biosynthesis (ko00300);; Lysine degradation (ko00310);; Biosynthesis of amino acids (ko01230)	[Q]	Secondary metabolites biosynthesis, transport and catabolism	AMP-binding enzyme;; Male sterility protein;; Phosphopantetheine attachment site;; NAD dependent epimerase/dehydratase family;; AMP-binding enzyme C-terminal domain	L-aminoadipate-semialdehyde dehydrogenase {ECO:0000256|PIRNR:PIRNR001617} OS=Saccharomyces cerevisiae (strain CEN.PK113-7D) PE=3 SV=1	Q	Secondary metabolites biosynthesis, transport and catabolism	gi|6319591|ref|NP_009673.1| L-aminoadipate-semialdehyde dehydrogenase [Saccharomyces cerevisiae S288c]
YBR116C	15.7744	795	12.1236	480	14.9532	719	19.4137	711	15.4579	664	1.39e-08	-0.725608	normal	0.991083	-0.144731	normal	0.956204	-0.165068	normal	0.424636	0.464926	normal	0.974912	-0.105874	normal	--	--	Molecular Function: transketolase activity (GO:0004802);; Biological Process: metabolic process (GO:0008152);;	K00615|6.51217e-69|sce:YBR117C|TKL2; transketolase TKL2 (EC:2.2.1.1); K00615 transketolase [EC:2.2.1.1] (A)	Pentose phosphate pathway (ko00030);; Carbon metabolism (ko01200);; Biosynthesis of amino acids (ko01230)	--	--	Transketolase, C-terminal domain	Tkl2p {ECO:0000313|EMBL:EGA87879.1} OS=Saccharomyces cerevisiae (strain Zymaflore VL3) PE=4 SV=1	G	Carbohydrate transport and metabolism	gi|586535|sp|P38268.1|YBW6_YEAST RecName: Full=Putative uncharacterized protein YBR116C [Saccharomyces cerevisiae S288c]
YBR118W	2112.06	58647	2307.49	64036	2107.94	57655	2739.66	77805	3034.35	89864	0.998255	0.127237	normal	0.999954	-0.0246111	normal	0.808486	0.403257	normal	0.661766	0.487782	normal	0.994487	0.200376	normal	[J]	Translation, ribosomal structure and biogenesis	Molecular Function: translation elongation factor activity (GO:0003746);; Molecular Function: GTPase activity (GO:0003924);; Molecular Function: GTP binding (GO:0005525);; Cellular Component: cytoplasm (GO:0005737);; Biological Process: GTP catabolic process (GO:0006184);; Biological Process: translational elongation (GO:0006414);;	K03231|0|sce:YPR080W|TEF1; translation elongation factor EF-1 alpha; K03231 elongation factor 1-alpha (A)	RNA transport (ko03013)	[J]	Translation, ribosomal structure and biogenesis	Elongation factor Tu GTP binding domain;; Elongation factor Tu C-terminal domain;; Elongation factor Tu domain 2	Elongation factor 1-alpha {ECO:0000256|RuleBase:RU004060} OS=Saccharomyces cerevisiae R008 PE=3 SV=1	J	Translation, ribosomal structure and biogenesis	gi|46561776|gb|AAT01102.1| rpL23-yEF1A fusion protein [rpL23-fusion expression vector pyEF1A]
YBR119W	106.053	1684	106.709	1697	109.174	1740	84.0774	1338	86.178	1380	0.991979	0.0114984	normal	0.997401	0.0471618	normal	0.702213	-0.335765	normal	0.860754	-0.298868	normal	0.983633	0.0370388	normal	--	--	--	--	--	[R]	General function prediction only	RNA recognition motif. (a.k.a. RRM, RBD, or RNP domain);; RNA recognition motif (a.k.a. RRM, RBD, or RNP domain);; RNA recognition motif. (a.k.a. RRM, RBD, or RNP domain)	Mud1p {ECO:0000313|EMBL:EIW12047.1} OS=Saccharomyces cerevisiae (strain CEN.PK113-7D) PE=4 SV=1	A	RNA processing and modification	gi|6319595|ref|NP_009677.1| Mud1p [Saccharomyces cerevisiae S288c]
YBR120C	342.925	13102	365.228	14018	319.749	12330	377.574	14662	407.388	15684	0.995783	0.0978968	normal	0.998011	-0.0876059	normal	0.989177	0.157732	normal	0.988075	0.160923	normal	0.995341	0.0897007	normal	--	--	Cellular Component: mitochondrion (GO:0005739);; Biological Process: mitochondrion organization (GO:0007005);;	K17663|7.21455e-115|sce:YBR120C|CBP6; Cbp6p; K17663 cytochrome b pre-mRNA-processing protein 6 (A)	--	--	--	--	Cbp6p {ECO:0000313|EMBL:EWG87695.1} OS=Saccharomyces cerevisiae R008 PE=4 SV=1	S	Function unknown	gi|398364897|ref|NP_009678.3| Cbp6p [Saccharomyces cerevisiae S288c]
YBR122C	203.787	1433	190.74	1340	191.265	1307	151.448	1064	144.651	1064	0.984697	-0.0962796	normal	0.987521	-0.132662	normal	0.257667	-0.43316	normal	0.794804	-0.333065	normal	0.983292	-0.0074864	normal	--	--	--	--	--	--	--	--	Mrpl36p {ECO:0000313|EMBL:EWG87697.1} OS=Saccharomyces cerevisiae R008 PE=4 SV=1	J	Translation, ribosomal structure and biogenesis	gi|37362620|ref|NP_009680.2| mitochondrial 54S ribosomal protein YmL36 [Saccharomyces cerevisiae S288c]
YBR123C	36.9807	1562	36.6936	1560	38.8106	1655	34.7381	1481	36.6268	1513	0.991823	-0.00143209	normal	0.995568	0.0833739	normal	0.976147	-0.0812174	normal	0.974041	-0.0451185	normal	0.984697	0.0233111	normal	--	--	--	K15202|0|sce:YBR123C|TFC1; Tfc1p; K15202 general transcription factor 3C polypeptide 5 (transcription factor C subunit 1) (A)	--	[K]	Transcription	RNA polymerase III transcription factor (TF)IIIC subunit	Tfc1p {ECO:0000313|EMBL:AHY74602.1} OS=Saccharomyces cerevisiae YJM993 PE=4 SV=1	K	Transcription	gi|398364921|ref|NP_009681.3| Tfc1p [Saccharomyces cerevisiae S288c]
YBR124W	24.6851	65	26.8848	70	26.567	64	37.3472	99	40.4776	124	0.997591	0.104845	normal	0.999282	-0.0219551	normal	0.931459	0.58345	normal	0.3725	0.801091	normal	0.978844	0.311994	normal	--	--	--	K15202|1.43548e-32|sce:YBR123C|TFC1; Tfc1p; K15202 general transcription factor 3C polypeptide 5 (transcription factor C subunit 1) (A)	--	--	--	--	Uncharacterized protein {ECO:0000313|EMBL:EWG87698.1} OS=Saccharomyces cerevisiae R008 PE=4 SV=1	K	Transcription	gi|586536|sp|P38269.1|YBX4_YEAST RecName: Full=Putative uncharacterized protein YBR124W [Saccharomyces cerevisiae S288c]
YBR125C	58.6378	1393	56.6936	1348	52.5217	1247	55.3561	1307	52.1092	1214	0.99022	-0.0469052	normal	0.97414	-0.159587	normal	0.973414	-0.0962841	normal	0.958162	-0.151803	normal	0.973986	-0.113819	normal	[T]	Signal transduction mechanisms	Molecular Function: protein serine/threonine phosphatase activity (GO:0004722);; Biological Process: protein dephosphorylation (GO:0006470);; Molecular Function: metal ion binding (GO:0046872);;	K01090|0|sce:YBR125C|PTC4, GCT1; type 2C protein phosphatase PTC4 (EC:3.1.3.16); K01090 protein phosphatase [EC:3.1.3.16] (A)	--	[T]	Signal transduction mechanisms	Protein phosphatase 2C;; Protein phosphatase 2C;; Stage II sporulation protein E (SpoIIE)	Ptc4p {ECO:0000313|EMBL:EWG87699.1} OS=Saccharomyces cerevisiae R008 PE=3 SV=1	T	Signal transduction mechanisms	gi|6319601|ref|NP_009683.1| type 2C protein phosphatase PTC4 [Saccharomyces cerevisiae S288c]
YBR126C	552.912	16858	437.756	13133	472.25	14131	434.397	12832	609.816	18464	0.00182071	-0.359783	normal	0.00131644	-0.25455	normal	0.60558	-0.39815	normal	0.388234	0.490375	normal	0.000460207	0.517405	normal	[G]	Carbohydrate transport and metabolism	--	K00697|0|sce:YBR126C|TPS1, BYP1, CIF1, FDP1, GGS1, GLC6, TSS1; alpha,alpha-trehalose-phosphate synthase (UDP-forming) TPS1 (EC:2.4.1.15); K00697 trehalose 6-phosphate synthase [EC:2.4.1.15] (A)	Starch and sucrose metabolism (ko00500)	[G]	Carbohydrate transport and metabolism	Glycosyltransferase family 20;; Glycosyl transferases group 1	YBR126Cp-like protein {ECO:0000313|EMBL:EDZ73761.1} (Fragment) OS=Saccharomyces cerevisiae (strain AWRI1631) PE=4 SV=1	G	Carbohydrate transport and metabolism	gi|207347663|gb|EDZ73761.1| YBR126Cp-like protein [Saccharomyces cerevisiae AWRI1631]
YBR126W-A	2142.14	261	1871.91	227	2246.56	162	1906.94	225	2485.46	491	0.984845	-0.19963	normal	0.0166541	-0.683985	normal	0.965858	-0.216339	normal	7.04e-07	1.10312	up	6.31e-11	1.1118	up	--	--	--	--	--	--	--	--	Uncharacterized protein {ECO:0000313|EMBL:EWG87701.1} OS=Saccharomyces cerevisiae R008 PE=4 SV=1	--	--	gi|398364945|ref|NP_001257669.1| hypothetical protein YBR126W-A [Saccharomyces cerevisiae S288c]
YBR131W	13.7687	635	13.8246	641	15.166	708	15.7412	721	13.4443	593	0.991033	0.0139477	normal	0.9903	0.156709	normal	0.952404	0.178026	normal	0.961457	-0.112875	normal	0.803315	-0.288629	normal	--	--	--	--	--	--	--	Fungal domain of unknown function (DUF1712)	Vacuolar fusion protein CCZ1 {ECO:0000256|PIRNR:PIRNR011668} OS=Saccharomyces cerevisiae (strain CEN.PK113-7D) PE=3 SV=1	U	Intracellular trafficking, secretion, and vesicular transport	gi|398364979|ref|NP_009689.3| Ccz1p [Saccharomyces cerevisiae S288c]
YBR132C	23.3582	653	19.7958	552	21.8823	598	19.5524	549	25.3054	747	0.902647	-0.241356	normal	0.994595	-0.126692	normal	0.909422	-0.253709	normal	0.521207	0.433607	normal	0.134139	0.435509	normal	--	--	Biological Process: amino acid transmembrane transport (GO:0003333);; Molecular Function: amino acid transmembrane transporter activity (GO:0015171);; Cellular Component: integral component of membrane (GO:0016021);;	K16261|0|sce:YBR132C|AGP2; Agp2p; K16261 yeast amino acid transporter (A)	--	[E]	Amino acid transport and metabolism	Amino acid permease;; Amino acid permease	YBR132Cp-like protein {ECO:0000313|EMBL:EDZ73751.1} OS=Saccharomyces cerevisiae (strain AWRI1631) PE=4 SV=1	E	Amino acid transport and metabolism	gi|6319608|ref|NP_009690.1| Agp2p [Saccharomyces cerevisiae S288c]
YBR133C	46.8475	2237	51.8479	2459	44.8139	2104	43.4261	2077	46.0977	2209	0.971904	0.136828	normal	0.994929	-0.0883812	normal	0.975765	-0.111463	normal	0.965738	-0.155565	normal	0.98312	0.0813205	normal	--	--	--	K02516|0|sce:YBR133C|HSL7; Hsl7p (EC:2.1.1.125); K02516 protein arginine N-methyltransferase 5 [EC:2.1.1.125] (A)	RNA transport (ko03013);; Cell cycle - yeast (ko04111)	[D]	Cell cycle control, cell division, chromosome partitioning	PRMT5 arginine-N-methyltransferase	Protein arginine N-methyltransferase {ECO:0000256|PIRNR:PIRNR015894} OS=Saccharomyces cerevisiae (strain CEN.PK113-7D) PE=3 SV=1	D	Cell cycle control, cell division, chromosome partitioning	gi|6319610|ref|NP_009691.1| Hsl7p [Saccharomyces cerevisiae S288c]
YBR134W	0.297482	1	0.526166	1	0.324399	1	0.249316	0	0.632826	2	--	--	--	--	--	--	--	--	--	--	--	--	--	--	--	--	--	--	--	--	--	--	--	Protein arginine N-methyltransferase {ECO:0000256|PIRNR:PIRNR015894} (Fragment) OS=Saccharomyces cerevisiae (strain AWRI1631) PE=3 SV=1	--	--	gi|586544|sp|P38275.1|YBY4_YEAST RecName: Full=Putative uncharacterized protein YBR134W [Saccharomyces cerevisiae S288c]
YBR135W	256.266	1184	265.283	1186	258.449	1089	253.941	1139	200.867	1031	0.991207	0.00284595	normal	0.991982	-0.120536	normal	0.975995	-0.0602998	normal	0.939106	-0.202642	normal	0.962085	-0.150959	normal	--	--	Cellular Component: cyclin-dependent protein kinase holoenzyme complex (GO:0000307);; Cellular Component: nucleus (GO:0005634);; Cellular Component: cytoplasm (GO:0005737);; Biological Process: chromatin remodeling (GO:0006338);; Biological Process: cell cycle (GO:0007049);; Molecular Function: cyclin-dependent protein serine/threonine kinase regulator activity (GO:0016538);; Molecular Function: …	K02219|4.46803e-84|sce:YBR135W|CKS1; Cks1p; K02219 cyclin-dependent kinase regulatory subunit CKS1 (A)	Cell cycle - yeast (ko04111)	[D]	Cell cycle control, cell division, chromosome partitioning	Cyclin-dependent kinase regulatory subunit	Cyclin-dependent kinases regulatory subunit {ECO:0000256|RuleBase:RU311113} OS=Saccharomyces cerevisiae (strain FostersB) PE=3 SV=1	D	Cell cycle control, cell division, chromosome partitioning	gi|323305964|gb|EGA59699.1| Cks1p [Saccharomyces cerevisiae FostersB]
YBR136W	7.59417	1068	6.29704	892	6.95296	988	7.66837	1088	7.46226	1029	0.72723	-0.258956	normal	0.993684	-0.112196	normal	0.977398	0.0221803	normal	0.937001	0.204508	normal	0.977924	-0.0877781	normal	--	--	Molecular Function: nucleotide binding (GO:0000166);; Biological Process: DNA metabolic process (GO:0006259);; Biological Process: cellular response to DNA damage stimulus (GO:0006974);; Molecular Function: kinase activity (GO:0016301);; Biological Process: phosphorylation (GO:0016310);; Molecular Function: phosphotransferase activity, alcohol group as acceptor (GO:0016773);; Biological Process: …	K02543|0|sce:YBR136W|MEC1, ESR1, RAD31, SAD3; Mec1p (EC:2.7.11.1); K02543 cell cycle checkpoint protein MEC1 (A)	Cell cycle - yeast (ko04111);; Meiosis - yeast (ko04113)	[TBLD]	Signal transduction mechanisms;; Chromatin structure and dynamics;; Replication, recombination and repair;; Cell cycle control, cell division, chromosome partitioning	Phosphatidylinositol 3- and 4-kinase;; UME (NUC010) domain;; FATC domain;; FAT domain	Mec1p {ECO:0000313|EMBL:EIW12066.1} OS=Saccharomyces cerevisiae (strain CEN.PK113-7D) PE=4 SV=1	L	Replication, recombination and repair	gi|398365009|ref|NP_009694.3| Mec1p [Saccharomyces cerevisiae S288c]
YBR137W	164.906	1102	146.544	966	173.563	1110	153.682	1011	129.043	891	0.934878	-0.189321	normal	0.997784	0.010424	normal	0.966294	-0.128558	normal	0.962198	-0.117328	normal	0.941005	-0.189407	normal	--	--	--	--	--	--	--	Domain of unknown function (DUF336)	Uncharacterized protein {ECO:0000313|EMBL:EWG87712.1} OS=Saccharomyces cerevisiae R008 PE=4 SV=1	S	Function unknown	gi|330443453|ref|NP_009695.2| hypothetical protein YBR137W [Saccharomyces cerevisiae S288c]
YBR138C	24.6575	774	21.5501	682	23.0642	728	20.3673	640	23.4391	711	0.957737	-0.181747	normal	0.996326	-0.0882526	normal	0.874627	-0.277769	normal	0.967373	0.0587959	normal	0.966463	0.143874	normal	--	--	--	--	--	--	--	--	Uncharacterized protein {ECO:0000313|EMBL:EIW12068.1} OS=Saccharomyces cerevisiae (strain CEN.PK113-7D) PE=4 SV=1	S	Function unknown	gi|330443455|ref|NP_009696.2| hypothetical protein YBR138C [Saccharomyces cerevisiae S288c]
YBR139W	143.38	4042	141.209	3968	142.731	3944	102.469	2883	129.865	3735	0.994835	-0.026232	normal	0.99846	-0.035399	normal	0.0598062	-0.491656	normal	0.981346	-0.088305	normal	0.177401	0.365826	normal	--	--	Molecular Function: serine-type carboxypeptidase activity (GO:0004185);; Biological Process: proteolysis (GO:0006508);;	K13289|0|sce:YBR139W|carboxypeptidase C (EC:3.4.16.-); K13289 cathepsin A (carboxypeptidase C) [EC:3.4.16.5] (A)	--	[OE]	Posttranslational modification, protein turnover, chaperones;; Amino acid transport and metabolism	Serine carboxypeptidase	Carboxypeptidase {ECO:0000256|RuleBase:RU361156} OS=Saccharomyces cerevisiae (strain YJM789) PE=3 SV=1	O	Posttranslational modification, protein turnover, chaperones	gi|398365031|ref|NP_009697.3| carboxypeptidase C [Saccharomyces cerevisiae S288c]
YBR140C	17.8375	3091	18.9282	3314	17.1153	3013	24.2523	4236	25.8173	4360	0.986916	0.100864	normal	0.998134	-0.0368583	normal	0.168711	0.449772	normal	0.666686	0.394421	normal	0.991215	0.0341108	normal	--	--	Biological Process: signal transduction (GO:0007165);;	--	--	[V]	Defense mechanisms	GTPase-activator protein for Ras-like GTPase	Ira1p {ECO:0000313|EMBL:EIW12071.1} OS=Saccharomyces cerevisiae (strain CEN.PK113-7D) PE=4 SV=1	T	Signal transduction mechanisms	gi|398365033|ref|NP_009698.3| Ira1p [Saccharomyces cerevisiae S288c]
YBR141C	23.7556	497	28.7951	602	26.9802	564	23.0389	475	27.4963	557	0.839371	0.276124	normal	0.988904	0.182032	normal	0.974713	-0.0694804	normal	0.961544	-0.112639	normal	0.933842	0.221434	normal	--	--	--	K18849|0|sce:YBR141C|BMT2; Bmt2p (EC:2.1.1.286); K18849 25S rRNA (adenine2142-N1)-methyltransferase [EC:2.1.1.286] (A)	--	--	--	Putative methyltransferase (DUF3321);; Methyltransferase domain	25S rRNA (adenine(2142)-N(1))-methyltransferase {ECO:0000256|HAMAP-Rule:MF_03044} OS=Saccharomyces cerevisiae (strain CEN.PK113-7D) PE=3 SV=1	S	Function unknown	gi|330443457|ref|NP_009699.2| Bmt2p [Saccharomyces cerevisiae S288c]
YBR142W	38.0761	2062	49.3178	2681	42.2321	2323	47.842	2616	40.5207	2122	0.00249364	0.378883	normal	0.919274	0.17185	normal	0.698562	0.338406	normal	0.804603	-0.338037	normal	0.551487	-0.309188	normal	[LKJ]	Replication, recombination and repair;; Transcription;; Translation, ribosomal structure and biogenesis	Molecular Function: nucleic acid binding (GO:0003676);; Molecular Function: ATP binding (GO:0005524);; Cellular Component: nucleus (GO:0005634);; Molecular Function: ATP-dependent helicase activity (GO:0008026);; Biological Process: ribosome biogenesis (GO:0042254);;	K14805|0|sce:YBR142W|MAK5; Mak5p (EC:3.6.4.13); K14805 ATP-dependent RNA helicase DDX24/MAK5 [EC:3.6.4.13] (A)	--	[A]	RNA processing and modification	DEAD/DEAH box helicase;; Helicase conserved C-terminal domain	Mak5p {ECO:0000313|EMBL:EIW12073.1} OS=Saccharomyces cerevisiae (strain CEN.PK113-7D) PE=3 SV=1	J	Translation, ribosomal structure and biogenesis	gi|6319618|ref|NP_009700.1| Mak5p [Saccharomyces cerevisiae S288c]
YBR143C	150.052	3323	150.295	3359	156.956	3525	118.548	2683	196.865	4353	0.994349	0.0159527	normal	0.995555	0.0851068	normal	0.799756	-0.3129	normal	0.743336	0.372662	normal	3.51e-08	0.690277	normal	[J]	Translation, ribosomal structure and biogenesis	Cellular Component: cytoplasm (GO:0005737);; Biological Process: translational termination (GO:0006415);; Molecular Function: translation release factor activity, codon specific (GO:0016149);;	K03265|0|sce:YBR143C|SUP45, SAL4, SUP1, SUP47; translation termination factor eRF1; K03265 peptide chain release factor subunit 1 (A)	mRNA surveillance pathway (ko03015)	[J]	Translation, ribosomal structure and biogenesis	eRF1 domain 2;; eRF1 domain 3;; eRF1 domain 1	Sup45p {ECO:0000313|EMBL:EWG87717.1} OS=Saccharomyces cerevisiae R008 PE=4 SV=1	J	Translation, ribosomal structure and biogenesis	gi|468605|emb|CAA51935.1| recessive omnipotent supressor [Saccharomyces cerevisiae]
YBR144C	0.688382	1	0.620094	0	0	0	0	0	0.652093	1	--	--	--	--	--	--	--	--	--	--	--	--	--	--	--	--	--	--	--	--	--	--	--	EC1118_1B15_3015p {ECO:0000313|EMBL:CBK39219.1} OS=Saccharomyces cerevisiae (strain Lalvin EC1118 / Prise de mousse) PE=4 SV=1	--	--	gi|465534|sp|P34215.1|YBZ4_YEAST RecName: Full=Putative uncharacterized protein YBR144C [Saccharomyces cerevisiae S288c]
YBR145W	257.34	6628	340.012	8535	267.473	6634	134.486	3756	193.118	5151	0.00126226	0.365155	normal	0.999224	0.00130517	normal	1.79e-07	-0.823476	normal	0.000593082	-0.729309	normal	0.0093136	0.447962	normal	[R]	General function prediction only	Molecular Function: alcohol dehydrogenase (NAD) activity (GO:0004022);; Molecular Function: zinc ion binding (GO:0008270);; Biological Process: oxidation-reduction process (GO:0055114);;	K13953|0|sce:YBR145W|ADH5; alcohol dehydrogenase ADH5 (EC:1.1.1.190 1.1.1.1); K13953 alcohol dehydrogenase, propanol-preferring [EC:1.1.1.1] (A)	Glycolysis / Gluconeogenesis (ko00010);; Fatty acid degradation (ko00071);; Tyrosine metabolism (ko00350);; Degradation of aromatic compounds (ko01220)	[Q]	Secondary metabolites biosynthesis, transport and catabolism	Alcohol dehydrogenase GroES-like domain;; Zinc-binding dehydrogenase	Adh5p {ECO:0000313|EMBL:EGA87897.1} OS=Saccharomyces cerevisiae (strain Zymaflore VL3) PE=4 SV=1	Q	Secondary metabolites biosynthesis, transport and catabolism	gi|398365069|ref|NP_009703.3| alcohol dehydrogenase ADH5 [Saccharomyces cerevisiae S288c]
YBR146W	481.854	15375	451.114	14184	488.199	15459	401.879	13585	452.622	15598	0.994319	-0.115895	normal	0.999717	0.00785997	normal	0.986335	-0.183072	normal	0.98994	0.136012	normal	0.979758	0.191822	normal	[J]	Translation, ribosomal structure and biogenesis	Molecular Function: structural constituent of ribosome (GO:0003735);; Cellular Component: mitochondrion (GO:0005739);; Cellular Component: ribosome (GO:0005840);; Biological Process: translation (GO:0006412);;	K02996|0|sce:YBR146W|MRPS9; mitochondrial 37S ribosomal protein MRPS9; K02996 small subunit ribosomal protein S9 (A)	Ribosome (ko03010)	[J]	Translation, ribosomal structure and biogenesis	Ribosomal protein S9/S16	Mrps9p {ECO:0000313|EMBL:EIW12076.1} OS=Saccharomyces cerevisiae (strain CEN.PK113-7D) PE=3 SV=1	J	Translation, ribosomal structure and biogenesis	gi|6319622|ref|NP_009704.1| mitochondrial 37S ribosomal protein MRPS9 [Saccharomyces cerevisiae S288c]
YBR150C	15.5482	992	14.7951	953	15.2118	989	17.1505	1104	18.4761	1144	0.989188	-0.0573547	normal	0.997789	-0.00436426	normal	0.961133	0.149424	normal	0.899048	0.261822	normal	0.982347	0.0437733	normal	--	--	--	--	--	--	--	Fungal specific transcription factor domain;; Fungal Zn(2)-Cys(6) binuclear cluster domain	Tbs1p {ECO:0000313|EMBL:EIW12082.1} OS=Saccharomyces cerevisiae (strain CEN.PK113-7D) PE=4 SV=1	K	Transcription	gi|6319626|ref|NP_009708.1| Tbs1p [Saccharomyces cerevisiae S288c]
YBR151W	252.331	8013	228.63	7346	236.722	7766	178.882	5814	176.786	6183	0.987751	-0.124943	normal	0.999026	-0.0451638	normal	0.136298	-0.467166	normal	0.955859	-0.249616	normal	0.991013	0.0812505	normal	--	--	--	--	--	--	--	Sucrase/ferredoxin-like	Apd1p {ECO:0000313|EMBL:EGA87902.1} OS=Saccharomyces cerevisiae (strain Zymaflore VL3) PE=4 SV=1	S	Function unknown	gi|6319627|ref|NP_009709.1| Apd1p [Saccharomyces cerevisiae S288c]
YBR154C	240.028	2208	248.097	2275	245.411	2169	243.813	2244	202.107	1962	0.991916	0.0435102	normal	0.998007	-0.0256959	normal	0.982901	0.0187774	normal	0.944326	-0.214337	normal	0.930688	-0.201066	normal	[K]	Transcription	Molecular Function: DNA binding (GO:0003677);; Molecular Function: DNA-directed RNA polymerase activity (GO:0003899);; Cellular Component: nucleus (GO:0005634);; Biological Process: transcription, DNA-templated (GO:0006351);;	K03013|3.59802e-160|sce:YBR154C|RPB5; DNA-directed RNA polymerase core subunit RPB5; K03013 DNA-directed RNA polymerases I, II, and III subunit RPABC1 (A)	Purine metabolism (ko00230);; Pyrimidine metabolism (ko00240);; RNA polymerase (ko03020)	[K]	Transcription	RNA polymerase Rpb5, N-terminal domain;; RNA polymerase Rpb5, C-terminal domain	Rpb5p {ECO:0000313|EMBL:EWG87725.1} OS=Saccharomyces cerevisiae R008 PE=3 SV=1	K	Transcription	gi|6319630|ref|NP_009712.1| DNA-directed RNA polymerase core subunit RPB5 [Saccharomyces cerevisiae S288c]
YBR155W	62.2517	1689	71.7725	1948	66.2027	1799	73.1432	1949	48.0988	1279	0.863545	0.206057	normal	0.994778	0.0909626	normal	0.944838	0.201743	normal	0.0195942	-0.607026	normal	1.49e-05	-0.614474	normal	[R]	General function prediction only	--	--	--	[O]	Posttranslational modification, protein turnover, chaperones	TPR repeat;; Tetratricopeptide repeat;; Tetratricopeptide repeat;; Tetratricopeptide repeat	Cyclophilin seven suppressor {ECO:0000313|EMBL:EDN64766.1} OS=Saccharomyces cerevisiae (strain YJM789) PE=4 SV=1	O	Posttranslational modification, protein turnover, chaperones	gi|6319631|ref|NP_009713.1| Cns1p [Saccharomyces cerevisiae S288c]
YBR156C	23.6045	1132	26.1503	1265	25.6097	1246	22.1428	1063	20.7188	953	0.959418	0.160464	normal	0.987381	0.138289	normal	0.972166	-0.0950407	normal	0.561892	-0.408674	normal	0.955875	-0.164783	normal	--	--	--	--	--	--	--	Inner centromere protein, ARK binding region	K7_Sli15p {ECO:0000313|EMBL:GAA21701.1} OS=Saccharomyces cerevisiae (strain Kyokai no. 7 / NBRC 101557) PE=4 SV=1	D	Cell cycle control, cell division, chromosome partitioning	gi|398365137|ref|NP_009714.3| Sli15p [Saccharomyces cerevisiae S288c]
YBR157C	101.005	1286	102.479	1315	98.4796	1260	63.1585	811	37.6929	479	0.990796	0.032547	normal	0.997652	-0.0294389	normal	0.000631858	-0.667937	normal	8.88e-16	-1.45304	down	9.92e-07	-0.764823	normal	--	--	--	--	--	--	--	--	Ics2p {ECO:0000313|EMBL:EIW12090.1} OS=Saccharomyces cerevisiae (strain CEN.PK113-7D) PE=4 SV=1	S	Function unknown	gi|398365149|ref|NP_009715.4| Ics2p [Saccharomyces cerevisiae S288c]
YBR158W	190.867	6510	224.121	7579	192.569	6462	207.477	6902	211.563	6986	0.781738	0.219715	normal	0.999188	-0.0106748	normal	0.989604	0.0797928	normal	0.985432	-0.118559	normal	0.994121	0.00994972	normal	--	--	--	K15081|0|sce:YBR158W|AMN1, CST13, ICS4; Amn1p; K15081 antagonist of mitotic exit network protein 1 (A)	--	[R]	General function prediction only	--	Amn1p {ECO:0000313|EMBL:EIW12091.1} OS=Saccharomyces cerevisiae (strain CEN.PK113-7D) PE=4 SV=1	R	General function prediction only	gi|6319634|ref|NP_009716.1| Amn1p [Saccharomyces cerevisiae S288c]
YBR159W	263.568	4508	256.731	4399	251.087	4279	234.916	4050	222.358	3836	0.995001	-0.0348845	normal	0.996915	-0.0751931	normal	0.975668	-0.159002	normal	0.964393	-0.198508	normal	0.987586	-0.0857777	normal	[R]	General function prediction only	Cellular Component: endoplasmic reticulum membrane (GO:0005789);; Cellular Component: integral component of membrane (GO:0016021);; Biological Process: fatty acid elongation (GO:0030497);; Molecular Function: ketoreductase activity (GO:0045703);; Biological Process: oxidation-reduction process (GO:0055114);;	K10251|0|sce:YBR159W|IFA38; ketoreductase (EC:1.1.1.330); K10251 17beta-estradiol 17-dehydrogenase / very-long-chain 3-oxoacyl-CoA reductase [EC:1.1.1.62 1.1.1.330] (A)	Fatty acid elongation (ko00062);; Biosynthesis of unsaturated fatty acids (ko01040);; Fatty acid metabolism (ko01212)	[I]	Lipid transport and metabolism	short chain dehydrogenase;; Enoyl-(Acyl carrier protein) reductase;; KR domain;; NADH(P)-binding	Very-long-chain 3-oxoacyl-CoA reductase {ECO:0000256|HAMAP-Rule:MF_03107} OS=Saccharomyces cerevisiae (strain CEN.PK113-7D) PE=3 SV=1	I	Lipid transport and metabolism	gi|6319635|ref|NP_009717.1| ketoreductase [Saccharomyces cerevisiae S288c]
YBR160W	123.326	1958	115.071	1836	128.985	2038	80.667	1279	76.8726	1233	0.986079	-0.092322	normal	0.997115	0.0577382	normal	0.00171046	-0.617877	normal	0.0427488	-0.57445	normal	0.981714	-0.0602523	normal	[RTKL]	General function prediction only;; Signal transduction mechanisms;; Transcription;; Replication, recombination and repair	Molecular Function: protein serine/threonine kinase activity (GO:0004674);; Molecular Function: ATP binding (GO:0005524);; Biological Process: protein phosphorylation (GO:0006468);;	K04563|0|sce:YBR160W|CDC28, CDK1, HSL5, SRM5; cyclin-dependent serine/threonine-protein kinase CDC28 (EC:2.7.11.22); K04563 cyclin-dependent kinase [EC:2.7.11.22] (A)	Cell cycle - yeast (ko04111);; Meiosis - yeast (ko04113)	[R]	General function prediction only	Protein kinase domain;; Protein tyrosine kinase;; Kinase-like	Cdc28p {ECO:0000313|EMBL:EWG87731.1} OS=Saccharomyces cerevisiae R008 PE=4 SV=1	D	Cell cycle control, cell division, chromosome partitioning	gi|398365175|ref|NP_009718.3| cyclin-dependent serine/threonine-protein kinase CDC28 [Saccharomyces cerevisiae S288c]
YBR161W	55.3995	1100	55.1059	1101	58.2714	1160	38.1292	762	36.8486	731	0.991099	0.00172331	normal	0.996305	0.0765391	normal	0.039377	-0.532655	normal	0.0414	-0.590201	normal	0.979624	-0.0672486	normal	--	--	--	--	--	--	--	Glycosyltransferase sugar-binding region containing DXD motif	CSG1/SUR1-like protein {ECO:0000313|EMBL:EDN64772.1} OS=Saccharomyces cerevisiae (strain YJM789) PE=4 SV=1	G	Carbohydrate transport and metabolism	gi|398365183|ref|NP_009719.3| mannosylinositol phosphorylceramide synthase catalytic subunit CSH1 [Saccharomyces cerevisiae S288c]
YBR162C	849.029	19626	969.052	22144	843.396	19000	926.789	21712	1067.44	26649	0.977767	0.174551	normal	0.999658	-0.0467638	normal	0.993121	0.141175	normal	0.976424	0.266076	normal	0.873792	0.288066	normal	--	--	--	--	--	--	--	Putative TOS1-like glycosyl hydrolase (DUF2401);; Glycine-rich protein domain (DUF2403)	Tos1p {ECO:0000313|EMBL:EIW12096.1} OS=Saccharomyces cerevisiae (strain CEN.PK113-7D) PE=4 SV=1	R	General function prediction only	gi|6319638|ref|NP_009720.1| Tos1p [Saccharomyces cerevisiae S288c]
YBR162W-A	1933.5	168	1968.61	170	2714.82	128	2139.17	178	1545.79	225	0.995199	0.0173245	normal	0.985417	-0.389091	normal	0.986012	0.0777162	normal	0.870897	0.397994	normal	0.93332	0.327441	normal	--	--	--	--	--	--	--	Ribosome associated membrane protein RAMP4	--	--	--	--
YBR163W	34.1949	1234	33.4063	1210	34.1026	1230	41.0405	1492	41.0901	1452	0.990841	-0.027884	normal	0.997826	-0.00467947	normal	0.873892	0.268857	normal	0.902222	0.261457	normal	0.983571	-0.0466458	normal	--	--	Biological Process: mitochondrial genome maintenance (GO:0000002);; Molecular Function: DNA binding (GO:0003677);; Molecular Function: exonuclease activity (GO:0004527);; Cellular Component: mitochondrion (GO:0005739);; Molecular Function: metal ion binding (GO:0046872);; Molecular Function: 4 iron, 4 sulfur cluster binding (GO:0051539);; Biological Process: nucleic acid phosphodiester bond hydro…	K17815|0|sce:YBR163W|EXO5, DEM1; Exo5p (EC:3.1.-.-); K17815 exonuclease V [EC:3.1.-.-] (A)	--	--	--	Exonuclease V - a 5' deoxyribonuclease	Exo5p {ECO:0000313|EMBL:EIW12098.1} OS=Saccharomyces cerevisiae (strain CEN.PK113-7D) PE=4 SV=1	L	Replication, recombination and repair	gi|398365199|ref|NP_009722.3| Exo5p [Saccharomyces cerevisiae S288c]
YBR164C	183.013	1282	174.811	1217	198.014	1347	212.317	1503	219.753	1627	0.987779	-0.0745568	normal	0.996461	0.0712878	normal	0.925338	0.224495	normal	0.52062	0.417047	normal	0.976782	0.10674	normal	[R]	General function prediction only	Molecular Function: GTP binding (GO:0005525);; Cellular Component: intracellular (GO:0005622);; Biological Process: small GTPase mediated signal transduction (GO:0007264);;	K07942|7.44635e-115|sce:YBR164C|ARL1, DLP2; Arf family GTPase ARL1; K07942 ADP-ribosylation factor-like protein 1 (A)	--	[U]	Intracellular trafficking, secretion, and vesicular transport	ADP-ribosylation factor family;; Signal recognition particle receptor beta subunit;; Ras family;; Gtr1/RagA G protein conserved region;; Miro-like protein;; Elongation factor Tu GTP binding domain	Arl1p {ECO:0000313|EMBL:EJS44767.1} OS=Saccharomyces arboricola (strain H-6 / AS 2.3317 / CBS 10644) PE=3 SV=1	U	Intracellular trafficking, secretion, and vesicular transport	gi|748448741|ref|XP_011102556.1| arl1p [Saccharomyces arboricola H-6]
YBR165W	71.1942	892	65.0773	822	74.3423	933	79.4451	996	77.7698	993	0.981596	-0.117271	normal	0.996949	0.0647473	normal	0.959413	0.154144	normal	0.889917	0.27081	normal	0.982988	-0.0118292	normal	--	--	--	--	--	--	--	--	Ubs1p {ECO:0000313|EMBL:EWG87737.1} OS=Saccharomyces cerevisiae R008 PE=4 SV=1	U	Intracellular trafficking, secretion, and vesicular transport	gi|6319642|ref|NP_009724.1| Ubs1p [Saccharomyces cerevisiae S288c]
YBR166C	63.7623	1465	66.0392	1508	64.7539	1479	59.7458	1384	53.2458	1260	0.990669	0.0421053	normal	0.997859	0.0137101	normal	0.975044	-0.0864324	normal	0.904449	-0.259781	normal	0.965837	-0.142715	normal	[E]	Amino acid transport and metabolism	Molecular Function: prephenate dehydrogenase (NADP+) activity (GO:0004665);; Biological Process: tyrosine biosynthetic process (GO:0006571);; Molecular Function: prephenate dehydrogenase activity (GO:0008977);; Biological Process: oxidation-reduction process (GO:0055114);;	K00211|0|sce:YBR166C|TYR1; pprephenate dehydrogenase (NADP(+)) (EC:1.3.1.13); K00211 prephenate dehydrogenase (NADP+) [EC:1.3.1.13] (A)	Phenylalanine, tyrosine and tryptophan biosynthesis (ko00400)	[E]	Amino acid transport and metabolism	Prephenate dehydrogenase;; NAD binding domain of 6-phosphogluconate dehydrogenase;; NADP oxidoreductase coenzyme F420-dependent	Tyr1p {ECO:0000313|EMBL:EIW12101.1} OS=Saccharomyces cerevisiae (strain CEN.PK113-7D) PE=4 SV=1	E	Amino acid transport and metabolism	gi|6319643|ref|NP_009725.1| pprephenate dehydrogenase (NADP(+)) [Saccharomyces cerevisiae S288c]
YBR167C	112.194	469	97.391	404	114.394	461	126.757	542	119.849	553	0.961029	-0.214031	normal	0.997969	-0.0247566	normal	0.947072	0.203125	normal	0.528023	0.449368	normal	0.982278	0.0214128	normal	--	--	--	K14526|2.66754e-84|sce:YBR167C|POP7, RPP2; Pop7p (EC:3.1.26.5); K14526 ribonuclease P/MRP protein subunit POP7 [EC:3.1.26.5] (A)	Ribosome biogenesis in eukaryotes (ko03008);; RNA transport (ko03013)	--	--	Rpp20 subunit of nuclear RNase MRP and P;; Alba	Pop7p {ECO:0000313|EMBL:EIW12102.1} OS=Saccharomyces cerevisiae (strain CEN.PK113-7D) PE=4 SV=1	A	RNA processing and modification	gi|398365235|ref|NP_009726.3| Pop7p [Saccharomyces cerevisiae S288c]
YBR168W	40.0785	832	38.3016	806	40.7185	858	38.8442	813	35.5885	718	0.989933	-0.0453004	normal	0.997458	0.0443305	normal	0.975783	-0.0377423	normal	0.94997	-0.167282	normal	0.9463	-0.186309	normal	--	--	--	--	--	--	--	Integral peroxisomal membrane peroxin	Pex32p {ECO:0000313|EMBL:EIW12104.1} OS=Saccharomyces cerevisiae (strain CEN.PK113-7D) PE=4 SV=1	S	Function unknown	gi|398365241|ref|NP_009727.3| Pex32p [Saccharomyces cerevisiae S288c]
YBR169C	214.426	8489	201.063	7952	198.199	7746	102.614	4090	138.737	5614	0.993872	-0.0938437	normal	0.977844	-0.132123	normal	4.48e-13	-1.05755	down	0.227974	-0.503152	normal	0.00874445	0.44925	normal	[O]	Posttranslational modification, protein turnover, chaperones	Molecular Function: ATP binding (GO:0005524);; Cellular Component: cytoplasm (GO:0005737);; Biological Process: response to stress (GO:0006950);;	K09485|0|sce:YBR169C|SSE2; adenyl-nucleotide exchange factor SSE2; K09485 heat shock protein 110kDa (A)	Protein processing in endoplasmic reticulum (ko04141)	[O]	Posttranslational modification, protein turnover, chaperones	Hsp70 protein	Sse2p {ECO:0000313|EMBL:EIW12105.1} OS=Saccharomyces cerevisiae (strain CEN.PK113-7D) PE=3 SV=1	O	Posttranslational modification, protein turnover, chaperones	gi|6319646|ref|NP_009728.1| adenyl-nucleotide exchange factor SSE2 [Saccharomyces cerevisiae S288c]
YBR170C	48.9165	1826	48.5773	1818	50.4342	1877	51.8925	1933	51.2006	1914	0.992264	-0.00591451	normal	0.997632	0.0397159	normal	0.978387	0.0775146	normal	0.974382	0.073075	normal	0.9863	-0.0217291	normal	--	--	Cellular Component: endoplasmic reticulum membrane (GO:0005789);; Biological Process: protein transport (GO:0015031);; Cellular Component: nuclear membrane (GO:0031965);; Cellular Component: perinuclear region of cytoplasm (GO:0048471);; Biological Process: mRNA transport (GO:0051028);;	K14015|0|sce:YBR170C|NPL4, HRD4; Npl4p; K14015 nuclear protein localization protein 4 homolog (A)	Protein processing in endoplasmic reticulum (ko04141)	[YU]	Nuclear structure;; Intracellular trafficking, secretion, and vesicular transport	NPL4 family;; NPL4 family, putative zinc binding region;; Nuclear pore localisation protein NPL4	Npl4p {ECO:0000313|EMBL:EIW12106.1} OS=Saccharomyces cerevisiae (strain CEN.PK113-7D) PE=4 SV=1	U	Intracellular trafficking, secretion, and vesicular transport	gi|6319647|ref|NP_009729.1| Npl4p [Saccharomyces cerevisiae S288c]
YBR171W	369.988	3498	406.891	3885	413.075	3945	397.161	3771	304.884	2867	0.964608	0.151733	normal	0.842196	0.173438	normal	0.982408	0.103809	normal	0.456838	-0.439089	normal	0.0556719	-0.402672	normal	--	--	--	K12273|6.22805e-149|sce:YBR171W|SEC66, HSS1, SEC71; Sec66p; K12273 translocation protein SEC66 (A)	--	[U]	Intracellular trafficking, secretion, and vesicular transport	Preprotein translocase subunit Sec66	Sec63 complex subunit {ECO:0000313|EMBL:EDN64783.1} OS=Saccharomyces cerevisiae (strain YJM789) PE=4 SV=1	U	Intracellular trafficking, secretion, and vesicular transport	gi|398365265|ref|NP_009730.3| Sec66p [Saccharomyces cerevisiae S288c]
YBR172C	59.6875	3251	66.3171	3655	58.5809	3271	66.9045	3628	60.8003	3156	0.943261	0.169324	normal	0.998532	0.00884492	normal	0.973743	0.153642	normal	0.955539	-0.212672	normal	0.931948	-0.20846	normal	--	--	--	K18730|0|sce:YBR172C|SMY2; Smy2p; K18730 PERQ amino acid-rich with GYF domain-containing protein (A)	--	[R]	General function prediction only	GYF domain	Smy2p {ECO:0000313|EMBL:EIW12108.1} OS=Saccharomyces cerevisiae (strain CEN.PK113-7D) PE=4 SV=1	U	Intracellular trafficking, secretion, and vesicular transport	gi|398365269|ref|NP_009731.4| Smy2p [Saccharomyces cerevisiae S288c]
YBR173C	642.221	2898	566.721	2531	666.631	2845	576.978	2593	541.698	2692	0.88539	-0.19482	normal	0.998248	-0.0266177	normal	0.967409	-0.164812	normal	0.977034	0.0878218	normal	0.987511	0.0465231	normal	--	--	--	K11599|1.27736e-106|sce:YBR173C|UMP1, RNS2; Ump1p; K11599 proteasome maturation protein (A)	Proteasome (ko03050)	[O]	Posttranslational modification, protein turnover, chaperones	Proteasome maturation factor UMP1	Ump1p {ECO:0000313|EMBL:EWG87745.1} OS=Saccharomyces cerevisiae R008 PE=4 SV=1	O	Posttranslational modification, protein turnover, chaperones	gi|6319650|ref|NP_009732.1| Ump1p [Saccharomyces cerevisiae S288c]
YBR174C	1.31371	2	2.4036	3	0.808854	1	0	0	0	0	--	--	--	--	--	--	--	--	--	--	--	--	--	--	--	--	--	--	K14963|3.59988e-51|sce:YBR175W|SWD3, CPS30, SAF35; Swd3p; K14963 COMPASS component SWD3 (A)	--	--	--	--	EC1118_1B15_3356p {ECO:0000313|EMBL:CBK39249.1} OS=Saccharomyces cerevisiae (strain Lalvin EC1118 / Prise de mousse) PE=4 SV=1	R	General function prediction only	gi|586307|sp|P38294.1|YB24_YEAST RecName: Full=Putative uncharacterized protein YBR174C [Saccharomyces cerevisiae S288c]
YBR175W	32.3958	597	31.9941	591	40.3619	742	41.1703	767	43.82	834	0.991143	-0.0141199	normal	0.532588	0.313117	normal	0.698625	0.355595	normal	0.270995	0.49398	normal	0.973288	0.113053	normal	[R]	General function prediction only	--	K14963|0|sce:YBR175W|SWD3, CPS30, SAF35; Swd3p; K14963 COMPASS component SWD3 (A)	--	[R]	General function prediction only	WD domain, G-beta repeat;; Nucleoporin Nup120/160;; Cytochrome D1 heme domain	Swd3p {ECO:0000313|EMBL:EIW12110.1} OS=Saccharomyces cerevisiae (strain CEN.PK113-7D) PE=4 SV=1	R	General function prediction only	gi|6319651|ref|NP_009734.1| Swd3p [Saccharomyces cerevisiae S288c]
YBR176W	55.58	959	48.5036	829	56.2987	952	48.2508	832	43.8371	790	0.914178	-0.209368	normal	0.997772	-0.0105558	normal	0.93556	-0.208873	normal	0.967104	-0.0703534	normal	0.978128	-0.0820388	normal	[H]	Coenzyme transport and metabolism	Molecular Function: 3-methyl-2-oxobutanoate hydroxymethyltransferase activity (GO:0003864);; Biological Process: pantothenate biosynthetic process (GO:0015940);;	K00606|0|sce:YBR176W|ECM31; 3-methyl-2-oxobutanoate hydroxymethyltransferase (EC:2.1.2.11); K00606 3-methyl-2-oxobutanoate hydroxymethyltransferase [EC:2.1.2.11] (A)	Pantothenate and CoA biosynthesis (ko00770)	[H]	Coenzyme transport and metabolism	Ketopantoate hydroxymethyltransferase	Ecm31p {ECO:0000313|EMBL:EEU05544.1} OS=Saccharomyces cerevisiae (strain JAY291) PE=3 SV=1	H	Coenzyme transport and metabolism	gi|398365289|ref|NP_009735.3| 3-methyl-2-oxobutanoate hydroxymethyltransferase [Saccharomyces cerevisiae S288c]
YBR177C	313.628	8469	296.114	7993	293.129	7878	180.448	4846	216.213	5867	0.994891	-0.0830235	normal	0.994202	-0.104347	normal	3.33e-07	-0.809598	normal	0.497234	-0.447004	normal	0.814482	0.268233	normal	--	--	Molecular Function: carboxylic ester hydrolase activity (GO:0004091);;	K07019|0|sce:YBR177C|EHT1; Eht1p (EC:3.1.1.- 2.3.1.84); K07019 (A)	--	[R]	General function prediction only	alpha/beta hydrolase fold;; Alpha/beta hydrolase family;; Alpha/beta hydrolase family	Eht1p {ECO:0000313|EMBL:EIW12112.1} OS=Saccharomyces cerevisiae (strain CEN.PK113-7D) PE=4 SV=1	I	Lipid transport and metabolism	gi|398365307|ref|NP_009736.3| Eht1p [Saccharomyces cerevisiae S288c]
YBR178W	1.47761	4	1.30994	3	2.04812	5	0.319053	0	0.782159	2	--	--	--	--	--	--	--	--	--	--	--	--	--	--	--	--	--	--	K07019|2.29423e-13|sce:YBR177C|EHT1; Eht1p (EC:3.1.1.- 2.3.1.84); K07019 (A)	--	--	--	--	Acyl-coenzymeA:ethanol O-acyltransferase {ECO:0000313|EMBL:ADD16959.1} OS=Saccharomyces cerevisiae (Baker&apos;s yeast) PE=4 SV=1	I	Lipid transport and metabolism	gi|586310|sp|P38296.1|YB28_YEAST RecName: Full=Putative uncharacterized protein YBR178W [Saccharomyces cerevisiae S288c]
YBR179C	30.517	1569	36.183	1882	33.0614	1735	38.1948	1977	37.6572	1865	0.508535	0.262592	normal	0.978636	0.144984	normal	0.729058	0.328449	normal	0.976999	-0.0141325	normal	0.980922	-0.0915466	normal	--	--	Biological Process: cellular process (GO:0009987);; Cellular Component: mitochondrial membrane (GO:0031966);;	K06030|0|sce:YBR179C|FZO1; mitofusin (EC:3.6.5.-); K06030 mitofusin [EC:3.6.5.-] (A)	--	[O]	Posttranslational modification, protein turnover, chaperones	Dynamin family;; 50S ribosome-binding GTPase;; Elongation factor Tu GTP binding domain	Fzo1p {ECO:0000313|EMBL:EIW12113.1} OS=Saccharomyces cerevisiae (strain CEN.PK113-7D) PE=4 SV=1	O	Posttranslational modification, protein turnover, chaperones	gi|6319656|ref|NP_009738.1| mitofusin [Saccharomyces cerevisiae S288c]
YBR180W	3.97954	115	3.22858	93	4.51478	129	2.56547	74	1.42321	42	0.990974	-0.301251	normal	0.998455	0.164103	normal	0.851384	-0.622908	normal	0.096973	-1.10075	normal	0.836025	-0.797193	normal	[GEPR]	Carbohydrate transport and metabolism;; Amino acid transport and metabolism;; Inorganic ion transport and metabolism;; General function prediction only	--	--	--	[R]	General function prediction only	Major Facilitator Superfamily;; Sugar (and other) transporter	Dtr1p {ECO:0000313|EMBL:EIW12115.1} OS=Saccharomyces cerevisiae (strain CEN.PK113-7D) PE=4 SV=1	R	General function prediction only	gi|6319657|ref|NP_009739.1| Dtr1p [Saccharomyces cerevisiae S288c]
YBR181C	1809.22	22624	1900.19	23464	2069.4	24990	1998.23	24955	1525.77	19226	0.99874	0.0530061	normal	0.979426	0.14349	normal	0.994051	0.136927	normal	0.965989	-0.288416	normal	0.19722	-0.383737	normal	[J]	Translation, ribosomal structure and biogenesis	Molecular Function: structural constituent of ribosome (GO:0003735);; Biological Process: rRNA processing (GO:0006364);; Biological Process: translation (GO:0006412);; Cellular Component: cytosolic small ribosomal subunit (GO:0022627);; Biological Process: ribosomal small subunit biogenesis (GO:0042274);;	K02991|1.90194e-141|sce:YPL090C|RPS6A; ribosomal 40S subunit protein S6A; K02991 small subunit ribosomal protein S6e (A)	Ribosome (ko03010)	[J]	Translation, ribosomal structure and biogenesis	Ribosomal protein S6e	40S ribosomal protein S6 {ECO:0000256|PIRNR:PIRNR002129} OS=Saccharomyces cerevisiae (strain Lalvin EC1118 / Prise de mousse) PE=3 SV=1	J	Translation, ribosomal structure and biogenesis	gi|6325167|ref|NP_015235.1| ribosomal 40S subunit protein S6A [Saccharomyces cerevisiae S288c]
YBR182C	37.3985	1033	37.6597	1031	37.4521	1003	28.4464	776	34.0063	955	0.991022	-0.00237737	normal	0.997437	-0.0424681	normal	0.38235	-0.416035	normal	0.963657	-0.11124	normal	0.750017	0.291302	normal	--	--	Molecular Function: DNA binding (GO:0003677);; Cellular Component: nucleus (GO:0005634);; Biological Process: regulation of transcription, DNA-templated (GO:0006355);; Molecular Function: protein dimerization activity (GO:0046983);;	K09265|0|sce:YBR182C|SMP1; Smp1p; K09265 MADS-box transcription factor, other eukaryote (A)	--	[K]	Transcription	SRF-type transcription factor (DNA-binding and dimerisation domain)	Smp1p {ECO:0000313|EMBL:EGA63308.1} OS=Saccharomyces cerevisiae (strain FostersO) PE=4 SV=1	K	Transcription	gi|323310114|gb|EGA63308.1| Smp1p [Saccharomyces cerevisiae FostersO]
YBR182C-A	0	0	31.866	1	0	0	32.6636	1	0	0	--	--	--	--	--	--	--	--	--	--	--	--	--	--	--	--	--	--	--	--	--	--	--	Uncharacterized protein {ECO:0000313|EMBL:EWG92519.1} OS=Saccharomyces cerevisiae P301 PE=4 SV=1	--	--	gi|33438768|ref|NP_878050.1| hypothetical protein YBR182C-A [Saccharomyces cerevisiae S288c]
YBR183W	82.4292	1135	67.3068	925	73.45	1000	35.5939	493	28.8149	409	0.448522	-0.294292	normal	0.96279	-0.182484	normal	1.82e-13	-1.20327	down	1.39e-09	-1.17329	down	0.88482	-0.275821	normal	--	--	--	K05848|0|sce:YBR183W|YPC1; phytoceramidase (EC:3.5.1.-); K05848 phytoceramidase [EC:3.5.1.-] (A)	Sphingolipid metabolism (ko00600)	[I]	Lipid transport and metabolism	Ceramidase	Ypc1p {ECO:0000313|EMBL:EWG87752.1} OS=Saccharomyces cerevisiae R008 PE=4 SV=1	I	Lipid transport and metabolism	gi|6319660|ref|NP_009742.1| phytoceramidase [Saccharomyces cerevisiae S288c]
YBR184W	7.21461	221	7.54757	234	8.66942	272	4.9964	153	3.16592	93	0.993226	0.0822984	normal	0.983817	0.298084	normal	0.648177	-0.52756	normal	1.86e-06	-1.30829	down	0.265501	-0.714266	normal	--	--	--	--	--	--	--	--	Uncharacterized protein {ECO:0000313|EMBL:EIW12118.1} OS=Saccharomyces cerevisiae (strain CEN.PK113-7D) PE=4 SV=1	--	--	gi|398365349|ref|NP_009743.3| hypothetical protein YBR184W [Saccharomyces cerevisiae S288c]
YBR185C	54.8768	609	48.3274	537	60.899	676	63.7911	720	61.4678	695	0.966917	-0.1806	normal	0.991845	0.150297	normal	0.92101	0.236095	normal	0.736667	0.369445	normal	0.98034	-0.0583274	normal	--	--	Cellular Component: mitochondrion (GO:0005739);; Biological Process: mitochondrial membrane organization (GO:0007006);; Biological Process: protein complex biogenesis (GO:0070271);;	K17801|0|sce:YBR185C|MBA1; Mba1p; K17801 mitochondrial protein MBA1 (A)	--	--	--	MBA1-like protein	Mba1p {ECO:0000313|EMBL:CBK39259.1} OS=Saccharomyces cerevisiae (strain Lalvin EC1118 / Prise de mousse) PE=4 SV=1	U	Intracellular trafficking, secretion, and vesicular transport	gi|290878200|emb|CBK39259.1| Mba1p [Saccharomyces cerevisiae EC1118]
YBR186W	114.116	2461	105.928	2140	100.957	2213	120.128	2646	143.042	3038	0.868757	-0.201079	normal	0.959344	-0.153162	normal	0.979114	0.0999335	normal	0.17332	0.503931	normal	0.945413	0.191681	normal	[O]	Posttranslational modification, protein turnover, chaperones	--	--	--	[O]	Posttranslational modification, protein turnover, chaperones	ATPase family associated with various cellular activities (AAA);; AAA domain;; AAA domain;; Archaeal ATPase;; Type II/IV secretion system protein	Pch2p {ECO:0000313|EMBL:EIW12120.1} OS=Saccharomyces cerevisiae (strain CEN.PK113-7D) PE=4 SV=1	L	Replication, recombination and repair	gi|9755327|ref|NP_009745.2| Pch2p [Saccharomyces cerevisiae S288c]
YBR188C	115.812	486	126.096	525	143.882	571	141.233	591	102.919	478	0.986413	0.111423	normal	0.968973	0.232	normal	0.892066	0.276328	normal	0.958292	-0.13566	normal	0.773029	-0.312531	normal	--	--	--	--	--	--	--	--	Ntc20p {ECO:0000313|EMBL:EIW12122.1} OS=Saccharomyces cerevisiae (strain CEN.PK113-7D) PE=4 SV=1	--	--	gi|398365371|ref|NP_009747.3| Ntc20p [Saccharomyces cerevisiae S288c]
YBR189W	3588.61	26048	3385.6	24797	3466.54	25114	3541.12	25851	3282.39	24042	0.998583	-0.0705877	normal	0.999733	-0.0526783	normal	0.996876	-0.0154842	normal	0.995088	-0.045665	normal	0.996148	-0.112154	normal	[J]	Translation, ribosomal structure and biogenesis	Molecular Function: structural constituent of ribosome (GO:0003735);; Biological Process: translation (GO:0006412);; Cellular Component: small ribosomal subunit (GO:0015935);; Molecular Function: rRNA binding (GO:0019843);;	K02997|4.83768e-124|sce:YBR189W|RPS9B, RPS13A, SUP46; ribosomal 40S subunit protein S9B; K02997 small subunit ribosomal protein S9e (A)	Ribosome (ko03010)	[J]	Translation, ribosomal structure and biogenesis	Ribosomal protein S4/S9 N-terminal domain;; S4 domain	Rps9bp {ECO:0000313|EMBL:EIW12123.1} OS=Saccharomyces cerevisiae (strain CEN.PK113-7D) PE=3 SV=1	J	Translation, ribosomal structure and biogenesis	gi|398365377|ref|NP_009748.3| ribosomal 40S subunit protein S9B [Saccharomyces cerevisiae S288c]
YBR190W	3833.2	21685	3760.65	21047	4021.95	21662	3540.09	20454	2668.2	16492	0.998766	-0.0426648	normal	0.999826	-0.00153091	normal	0.995336	-0.0888367	normal	0.909664	-0.35286	normal	0.690572	-0.318083	normal	--	--	--	--	--	--	--	--	Uncharacterized protein {ECO:0000313|EMBL:EGA87932.1} OS=Saccharomyces cerevisiae (strain Zymaflore VL3) PE=4 SV=1	--	--	gi|586320|sp|P38303.1|YB40_YEAST RecName: Full=Putative uncharacterized protein YBR190W [Saccharomyces cerevisiae S288c]
YBR192W	40.5388	874	41.8827	903	46.2376	997	54.0877	1173	48.8273	1073	0.989791	0.0474222	normal	0.963938	0.189714	normal	0.348152	0.418887	normal	0.911211	0.247134	normal	0.967627	-0.135823	normal	--	--	Cellular Component: integral component of membrane (GO:0016021);; Biological Process: transmembrane transport (GO:0055085);;	K15116|0|sce:YBR192W|RIM2, PYT1; Rim2p; K15116 solute carrier family 25, member 33/36 (A)	--	[C]	Energy production and conversion	Mitochondrial carrier protein	Rim2p {ECO:0000313|EMBL:EGA87935.1} OS=Saccharomyces cerevisiae (strain Zymaflore VL3) PE=3 SV=1	C	Energy production and conversion	gi|6319669|ref|NP_009751.1| Rim2p [Saccharomyces cerevisiae S288c]
YBR193C	73.3913	724	61.0387	598	71.779	693	70.7952	696	61.7539	643	0.785497	-0.274761	normal	0.997206	-0.0630265	normal	0.974247	-0.0612118	normal	0.962814	0.103177	normal	0.972117	-0.121424	normal	--	--	Molecular Function: RNA polymerase II transcription cofactor activity (GO:0001104);; Biological Process: regulation of transcription from RNA polymerase II promoter (GO:0006357);; Cellular Component: mediator complex (GO:0016592);;	K15130|2.76498e-146|sce:YBR193C|MED8; Med8p; K15130 mediator of RNA polymerase II transcription subunit 8, fungi type (A)	--	--	--	Mediator of RNA polymerase II transcription complex subunit 8	Mediator complex subunit {ECO:0000313|EMBL:EDN64802.1} OS=Saccharomyces cerevisiae (strain YJM789) PE=4 SV=1	K	Transcription	gi|151946580|gb|EDN64802.1| mediator complex subunit [Saccharomyces cerevisiae YJM789]
YBR194W	71.2896	214	67.3762	201	93.9191	266	67.5279	201	80.1929	267	0.993527	-0.0893119	normal	0.98116	0.312226	normal	0.982897	-0.0937748	normal	0.830756	0.40401	normal	0.805539	0.398871	normal	--	--	Cellular Component: cytoplasm (GO:0005737);;	--	--	--	--	mRNA biogenesis factor	Aim4p {ECO:0000313|EMBL:EIW12128.1} OS=Saccharomyces cerevisiae (strain CEN.PK113-7D) PE=4 SV=1	S	Function unknown	gi|398365399|ref|NP_009753.3| Aim4p [Saccharomyces cerevisiae S288c]
YBR195C	36.3036	961	38.9707	1039	38.0482	1012	37.2446	975	36.9117	962	0.981778	0.112822	normal	0.996531	0.0745093	normal	0.976999	0.0162889	normal	0.963622	-0.111856	normal	0.982544	-0.0268126	normal	[R]	General function prediction only	Cellular Component: nucleus (GO:0005634);;	--	--	[B]	Chromatin structure and dynamics	WD domain, G-beta repeat;; Histone-binding protein RBBP4 or subunit C of CAF1 complex;; Eukaryotic translation initiation factor eIF2A	Msi1p {ECO:0000313|EMBL:EIW12129.1} OS=Saccharomyces cerevisiae (strain CEN.PK113-7D) PE=4 SV=1	B	Chromatin structure and dynamics	gi|6319672|ref|NP_009754.1| Msi1p [Saccharomyces cerevisiae S288c]
YBR196C	443.414	12094	502.156	13577	456.947	12156	443.536	12419	546.778	16429	0.973498	0.167267	normal	0.999613	0.00737636	normal	0.994275	0.0337172	normal	0.964257	0.273971	normal	0.102021	0.396143	normal	[G]	Carbohydrate transport and metabolism	Molecular Function: glucose-6-phosphate isomerase activity (GO:0004347);; Cellular Component: cytosol (GO:0005829);; Biological Process: gluconeogenesis (GO:0006094);; Biological Process: glycolytic process (GO:0006096);;	K01810|0|sce:YBR196C|PGI1, CDC30; glucose-6-phosphate isomerase (EC:5.3.1.9); K01810 glucose-6-phosphate isomerase [EC:5.3.1.9] (A)	Glycolysis / Gluconeogenesis (ko00010);; Pentose phosphate pathway (ko00030);; Starch and sucrose metabolism (ko00500);; Amino sugar and nucleotide sugar metabolism (ko00520);; Carbon metabolism (ko01200)	[G]	Carbohydrate transport and metabolism	Phosphoglucose isomerase	Glucose-6-phosphate isomerase {ECO:0000256|RuleBase:RU000612} OS=Saccharomyces cerevisiae (strain YJM789) PE=3 SV=1	G	Carbohydrate transport and metabolism	gi|6319673|ref|NP_009755.1| glucose-6-phosphate isomerase [Saccharomyces cerevisiae S288c]
YBR197C	63.1232	698	61.4896	671	69.557	737	50.6213	539	48.173	574	0.989621	-0.0563677	normal	0.996774	0.0783052	normal	0.644389	-0.37588	normal	0.926915	-0.225373	normal	0.978641	0.082983	normal	--	--	--	--	--	--	--	--	Uncharacterized protein {ECO:0000313|EMBL:EIW12131.1} OS=Saccharomyces cerevisiae (strain CEN.PK113-7D) PE=4 SV=1	S	Function unknown	gi|6319674|ref|NP_009756.1| hypothetical protein YBR197C [Saccharomyces cerevisiae S288c]
YBR198C	55.4417	3083	62.7478	3481	57.2327	3161	57.6076	3172	72.1006	3941	0.932455	0.175496	normal	0.998176	0.0360322	normal	0.985377	0.0364944	normal	0.968125	0.177873	normal	0.581982	0.305505	normal	[R]	General function prediction only	Cellular Component: nucleus (GO:0005634);; Biological Process: regulation of transcription, DNA-templated (GO:0006355);;	K03130|0|sce:YBR198C|TAF5, TAF90; Taf5p; K03130 transcription initiation factor TFIID subunit 5 (A)	Basal transcription factors (ko03022)	[K]	Transcription	WD domain, G-beta repeat;; WD40 associated region in TFIID subunit;; LisH;; Nucleoporin Nup120/160	Taf5p {ECO:0000313|EMBL:EWG87766.1} OS=Saccharomyces cerevisiae R008 PE=4 SV=1	K	Transcription	gi|6319675|ref|NP_009757.1| Taf5p [Saccharomyces cerevisiae S288c]
YBR199W	187.799	9234	190.179	9407	189.222	9561	207.721	10271	222.306	10405	0.997458	0.0271892	normal	0.999107	0.0501993	normal	0.987107	0.148976	normal	0.986084	0.144371	normal	0.995706	0.0111985	normal	--	--	Molecular Function: mannosyltransferase activity (GO:0000030);; Biological Process: protein glycosylation (GO:0006486);; Cellular Component: membrane (GO:0016020);;	K03854|0|sce:YBR199W|KTR4; Ktr4p (EC:2.4.1.-); K03854 mannosyltransferase [EC:2.4.1.-] (A)	--	[G]	Carbohydrate transport and metabolism	Glycolipid 2-alpha-mannosyltransferase	Ktr4p {ECO:0000313|EMBL:EIW12133.1} OS=Saccharomyces cerevisiae (strain CEN.PK113-7D) PE=4 SV=1	G	Carbohydrate transport and metabolism	gi|398365437|ref|NP_009758.3| Ktr4p [Saccharomyces cerevisiae S288c]
YBR200W-A	1134.29	6	1469.91	8	918.948	2	172.274	0	589.944	5	--	--	--	--	--	--	--	--	--	--	--	--	--	--	--	--	--	--	--	--	--	--	--	Uncharacterized protein {ECO:0000313|EMBL:EWG87768.1} OS=Saccharomyces cerevisiae R008 PE=4 SV=1	--	--	gi|33438771|ref|NP_878053.1| hypothetical protein YBR200W-A [Saccharomyces cerevisiae S288c]
YBR201C-A	157.494	17	311.584	33	343.162	22	66.2058	7	186.849	33	0.990586	0.895905	normal	0.99956	0.349976	normal	--	--	--	0.997371	-0.000983334	normal	0.2251	1.96546	normal	--	--	--	--	--	--	--	--	Conserved protein {ECO:0000313|EMBL:EDN64812.1} OS=Saccharomyces cerevisiae (strain YJM789) PE=4 SV=1	--	--	gi|398365463|ref|NP_001032571.3| hypothetical protein YBR201C-A [Saccharomyces cerevisiae S288c]
YBR201W	106.087	6154	87.0347	6219	79.0651	6265	63.7981	5573	55.3556	4943	0.996488	0.015569	normal	0.999056	0.025785	normal	0.981964	-0.147538	normal	0.867853	-0.3322	normal	0.966413	-0.180502	normal	--	--	--	K13989|4.5202e-153|sce:YBR201W|DER1; Der1p; K13989 Derlin-2/3 (A)	Protein processing in endoplasmic reticulum (ko04141)	[S]	Function unknown	Der1-like family	Der1p {ECO:0000313|EMBL:EIW12135.1} OS=Saccharomyces cerevisiae (strain CEN.PK113-7D) PE=4 SV=1	U	Intracellular trafficking, secretion, and vesicular transport	gi|6319678|ref|NP_009760.1| Der1p [Saccharomyces cerevisiae S288c]
YBR204C	57.4705	1628	44.9665	1291	48.6816	1387	53.0885	1521	63.7873	1842	0.0743838	-0.333828	normal	0.616388	-0.230946	normal	0.973882	-0.102445	normal	0.153842	0.510853	normal	0.77842	0.268449	normal	[R]	General function prediction only	--	K01066|0|sce:YBR204C|LDH1; Ldh1p (EC:3.1.1.3 3.1.1.-); K01066 esterase / lipase [EC:3.1.1.-] (A)	--	--	--	alpha/beta hydrolase fold;; Alpha/beta hydrolase family;; Alpha/beta hydrolase family;; Uncharacterised conserved protein (DUF2305);; PGAP1-like protein;; Serine hydrolase	Conserved protein {ECO:0000313|EMBL:EDN64815.1} OS=Saccharomyces cerevisiae (strain YJM789) PE=4 SV=1	R	General function prediction only	gi|330443463|ref|NP_009763.2| Ldh1p [Saccharomyces cerevisiae S288c]
YBR205W	144.372	7491	136.832	7631	145.178	7863	169.876	7917	149.443	7092	0.996918	0.0271229	normal	0.998213	0.0699105	normal	0.990766	0.075237	normal	0.986371	-0.106703	normal	0.978893	-0.166219	normal	--	--	Molecular Function: mannosyltransferase activity (GO:0000030);; Biological Process: protein glycosylation (GO:0006486);; Cellular Component: membrane (GO:0016020);;	K10967|0|sce:YBR205W|KTR3; mannosyltransferase KTR3 (EC:2.4.1.-); K10967 alpha 1,2-mannosyltransferase [EC:2.4.1.-] (A)	Other types of O-glycan biosynthesis (ko00514)	[G]	Carbohydrate transport and metabolism	Glycolipid 2-alpha-mannosyltransferase	Ktr3p {ECO:0000313|EMBL:EWG87774.1} OS=Saccharomyces cerevisiae R008 PE=4 SV=1	G	Carbohydrate transport and metabolism	gi|398365497|ref|NP_009764.3| mannosyltransferase KTR3 [Saccharomyces cerevisiae S288c]
YBR208C	13.3237	1674	13.6352	1711	13.4005	1675	21.7568	2759	16.5798	2136	0.991479	0.0319249	normal	0.997973	0.000860944	normal	3.64e-05	0.71544	normal	0.83488	0.318574	normal	0.139041	-0.376439	normal	[J]	Translation, ribosomal structure and biogenesis	Molecular Function: allophanate hydrolase activity (GO:0004039);; Molecular Function: biotin carboxylase activity (GO:0004075);; Molecular Function: urea carboxylase activity (GO:0004847);; Molecular Function: ATP binding (GO:0005524);; Biological Process: arginine metabolic process (GO:0006525);; Molecular Function: carbon-nitrogen ligase activity, with glutamine as amido-N-donor (GO:0016884);; …	K14541|0|sce:YBR208C|DUR1,2, DUR80; bifunctional urea carboxylase/allophanate hydrolase (EC:6.3.4.6 3.5.1.54); K14541 urea carboxylase / allophanate hydrolase [EC:6.3.4.6 3.5.1.54] (A)	Arginine and proline metabolism (ko00330)	[IE]	Lipid transport and metabolism;; Amino acid transport and metabolism	Amidase;; Allophanate hydrolase subunit 2;; Carbamoyl-phosphate synthase L chain, ATP binding domain;; Allophanate hydrolase subunit 1;; Carbamoyl-phosphate synthase L chain, N-terminal domain;; Biotin carboxylase C-terminal domain;; ATP-grasp domain;; Biotin-requiring enzyme;; D-ala D-ala ligase C-terminus;; RimK-like ATP-grasp domain;; ATP-grasp domain	Dur1,2p {ECO:0000313|EMBL:EEU08702.1} OS=Saccharomyces cerevisiae (strain JAY291) PE=4 SV=1	E	Amino acid transport and metabolism	gi|6319685|ref|NP_009767.1| bifunctional urea carboxylase/allophanate hydrolase [Saccharomyces cerevisiae S288c]
YBR209W	0.658748	1	0	0	0	0	2.88398	4	5.06585	9	--	--	--	--	--	--	--	--	--	--	--	--	--	--	--	--	--	--	--	--	--	--	--	EC1118_1B15_3807p {ECO:0000313|EMBL:CBK39286.1} OS=Saccharomyces cerevisiae (strain Lalvin EC1118 / Prise de mousse) PE=4 SV=1	--	--	gi|586331|sp|P38311.1|YB59_YEAST RecName: Full=Putative uncharacterized protein YBR209W [Saccharomyces cerevisiae S288c]
YBR210W	114.949	507	111.767	490	113.895	476	150.91	677	152.141	728	0.990783	-0.0486331	normal	0.997016	-0.0908001	normal	0.510794	0.410811	normal	0.0992451	0.567596	normal	0.976236	0.097021	normal	--	--	Cellular Component: membrane (GO:0016020);; Biological Process: cell cycle process (GO:0022402);; Biological Process: reproduction of a single-celled organism (GO:0032505);; Cellular Component: intracellular membrane-bounded organelle (GO:0043231);; Cellular Component: cytoplasmic part (GO:0044444);;	--	--	[OUT]	Posttranslational modification, protein turnover, chaperones;; Intracellular trafficking, secretion, and vesicular transport;; Signal transduction mechanisms	Cornichon protein	Erv15p {ECO:0000313|EMBL:EWG87776.1} OS=Saccharomyces cerevisiae R008 PE=4 SV=1	OTU	Posttranslational modification, protein turnover, chaperones;; Signal transduction mechanisms;; Intracellular trafficking, secretion, and vesicular transport	gi|6319687|ref|NP_009769.1| Erv15p [Saccharomyces cerevisiae S288c]
YBR211C	46.3987	867	45.4795	836	50.6502	929	52.2697	987	62.8505	1130	0.989566	-0.0520165	normal	0.995306	0.0995122	normal	0.94939	0.181974	normal	0.472502	0.432519	normal	0.94154	0.187365	normal	--	--	--	K11556|0|sce:YBR211C|AME1, ARP100; Ame1p; K11556 central kinetochore subunit AME1 (A)	--	--	--	--	Ame1p {ECO:0000313|EMBL:EWG87777.1} OS=Saccharomyces cerevisiae R008 PE=4 SV=1	D	Cell cycle control, cell division, chromosome partitioning	gi|398365517|ref|NP_009770.3| Ame1p [Saccharomyces cerevisiae S288c]
YBR212W	157.851	11243	135.306	9998	144.994	10469	136.117	11056	194.566	13519	0.967725	-0.168875	normal	0.995618	-0.102892	normal	0.993914	-0.0287241	normal	0.633642	0.434118	normal	0.829948	0.282615	normal	--	--	--	--	--	[R]	General function prediction only	RNA recognition motif. (a.k.a. RRM, RBD, or RNP domain);; RNA recognition motif (a.k.a. RRM, RBD, or RNP domain);; RNA recognition motif. (a.k.a. RRM, RBD, or RNP domain)	K7_Ngr1p {ECO:0000313|EMBL:GAA21758.1} OS=Saccharomyces cerevisiae (strain Kyokai no. 7 / NBRC 101557) PE=4 SV=1	R	General function prediction only	gi|398365523|ref|NP_009771.3| Ngr1p [Saccharomyces cerevisiae S288c]
YBR216C	33.7726	1467	33.3619	1519	35.7864	1672	39.9637	1926	41.3949	1759	0.990184	0.0506137	normal	0.908009	0.18856	normal	0.459091	0.387605	normal	0.941207	0.210236	normal	0.96985	-0.13821	normal	--	--	--	--	--	--	--	Uncharacterised protein family, YAP/Alf4/glomulin	Yap1p binding protein {ECO:0000313|EMBL:EDN64825.1} OS=Saccharomyces cerevisiae (strain YJM789) PE=4 SV=1	S	Function unknown	gi|398365553|ref|NP_009775.3| Ybp1p [Saccharomyces cerevisiae S288c]
YBR217W	54.8321	467	51.253	437	43.9614	371	47.6644	402	57.3394	490	0.988725	-0.095038	normal	0.838178	-0.331037	normal	0.944152	-0.219444	normal	0.95315	0.163165	normal	0.884708	0.276902	normal	--	--	Cellular Component: cytoplasm (GO:0005737);; Biological Process: autophagy (GO:0006914);;	K08336|6.99171e-120|sce:YBR217W|ATG12, APG12; Atg12p; K08336 ubiquitin-like protein ATG12 (A)	Regulation of autophagy (ko04140)	[O]	Posttranslational modification, protein turnover, chaperones	Ubiquitin-like autophagy protein Apg12	Ubiquitin-like protein ATG12 {ECO:0000256|RuleBase:RU361201} OS=Saccharomyces cerevisiae (strain Zymaflore VL3) PE=3 SV=1	O	Posttranslational modification, protein turnover, chaperones	gi|6319694|ref|NP_009776.1| Atg12p [Saccharomyces cerevisiae S288c]
YBR218C	462.25	10837	478.776	11894	439.048	10324	428.192	10079	510.014	13768	0.988632	0.134664	normal	0.998691	-0.0699554	normal	0.99104	-0.109119	normal	0.980174	0.209981	normal	0.0145084	0.442395	normal	--	--	--	K01958|0|sce:YBR218C|PYC2; pyruvate carboxylase 2 (EC:6.4.1.1); K01958 pyruvate carboxylase [EC:6.4.1.1] (A)	Citrate cycle (TCA cycle) (ko00020);; Pyruvate metabolism (ko00620);; Carbon metabolism (ko01200);; Biosynthesis of amino acids (ko01230)	[C]	Energy production and conversion	Carbamoyl-phosphate synthase L chain, ATP binding domain;; Conserved carboxylase domain;; Carbamoyl-phosphate synthase L chain, N-terminal domain;; Biotin carboxylase C-terminal domain;; HMGL-like;; Biotin-requiring enzyme;; ATP-grasp domain;; Biotin-lipoyl like;; D-ala D-ala ligase C-terminus;; ATP-grasp domain;; ATP-grasp domain;; RimK-like ATP-grasp domain	Pyruvate carboxylase {ECO:0000256|PIRNR:PIRNR001594} OS=Saccharomyces cerevisiae R008 PE=4 SV=1	C	Energy production and conversion	gi|190408630|gb|EDV11895.1| pyruvate carboxylase [Saccharomyces cerevisiae RM11-1a]
YBR224W	19.3986	1092	18.1506	1004	22.7366	1197	20.987	1113	20.43	934	0.97961	-0.120615	normal	0.989488	0.13231	normal	0.977503	0.0228936	normal	0.964376	-0.105042	normal	0.831789	-0.259975	normal	--	--	--	K10862|9.07348e-30|sce:YBR223C|TDP1; tyrosyl-DNA phosphodiesterase 1 (EC:3.1.4.-); K10862 tyrosyl-DNA phosphodiesterase 1 [EC:3.1.4.-] (A)	--	--	--	--	EC1118_1B15_3994p {ECO:0000313|EMBL:CBK39301.1} OS=Saccharomyces cerevisiae (strain Lalvin EC1118 / Prise de mousse) PE=4 SV=1	L	Replication, recombination and repair	gi|586341|sp|P38320.1|YB74_YEAST RecName: Full=Putative uncharacterized membrane protein YBR224W; Flags: Precursor [Saccharomyces cerevisiae S288c]
YBR226C	14.5367	54	14.8099	55	9.85436	35	12.0883	46	12.7713	51	0.998182	0.0261208	normal	0.995979	-0.608509	normal	0.996529	-0.224173	normal	0.994255	-0.104822	normal	0.996479	0.136039	normal	--	--	--	--	--	--	--	--	Uncharacterized protein {ECO:0000313|EMBL:EIW12162.1} OS=Saccharomyces cerevisiae (strain CEN.PK113-7D) PE=4 SV=1	S	Function unknown	gi|586343|sp|P38322.1|YB76_YEAST RecName: Full=Putative uncharacterized protein YBR226C [Saccharomyces cerevisiae S288c]
YBR227C	53.8101	1781	50.7811	1692	55.0598	1845	51.6026	1714	42.8501	1370	0.988566	-0.0734754	normal	0.997315	0.0508993	normal	0.979134	-0.0597648	normal	0.851087	-0.30509	normal	0.444224	-0.330282	normal	--	--	Molecular Function: ATP binding (GO:0005524);; Biological Process: protein folding (GO:0006457);; Molecular Function: nucleoside-triphosphatase activity (GO:0017111);; Molecular Function: unfolded protein binding (GO:0051082);;	K03544|0|sce:YBR227C|MCX1; Mcx1p; K03544 ATP-dependent Clp protease ATP-binding subunit ClpX (A)	--	[O]	Posttranslational modification, protein turnover, chaperones	AAA domain (Cdc48 subfamily);; ATPase family associated with various cellular activities (AAA);; AAA domain (dynein-related subfamily);; C-terminal, D2-small domain, of ClpB protein;; AAA domain;; Magnesium chelatase, subunit ChlI	ATP-binding protein {ECO:0000313|EMBL:EDN64834.1} OS=Saccharomyces cerevisiae (strain YJM789) PE=4 SV=1	O	Posttranslational modification, protein turnover, chaperones	gi|6319704|ref|NP_009786.1| Mcx1p [Saccharomyces cerevisiae S288c]
YBR228W	52.119	797	50.1777	773	51.2522	796	46.1436	708	36.7385	551	0.990041	-0.0436076	normal	0.997807	-0.00180854	normal	0.952859	-0.174759	normal	0.307176	-0.487516	normal	0.463391	-0.368077	normal	--	--	Biological Process: DNA repair (GO:0006281);; Biological Process: DNA recombination (GO:0006310);; Molecular Function: 5'-flap endonuclease activity (GO:0017108);; Cellular Component: Slx1-Slx4 complex (GO:0033557);; Molecular Function: metal ion binding (GO:0046872);; Biological Process: nucleic acid phosphodiester bond hydrolysis (GO:0090305);;	K15078|0|sce:YBR228W|SLX1; Slx1p (EC:3.6.1.-); K15078 structure-specific endonuclease subunit SLX1 [EC:3.6.1.-] (A)	--	[R]	General function prediction only	GIY-YIG catalytic domain	Structure-specific endonuclease subunit SLX1 {ECO:0000256|HAMAP-Rule:MF_03100} OS=Saccharomyces cerevisiae (strain Kyokai no. 7 / NBRC 101557) PE=3 SV=1	L	Replication, recombination and repair	gi|398365607|ref|NP_009787.3| Slx1p [Saccharomyces cerevisiae S288c]
YBR229C	42.3319	2397	43.0016	2437	40.9532	2304	57.0385	3222	55.2248	3117	0.992948	0.0242752	normal	0.997255	-0.0570598	normal	0.28184	0.421798	normal	0.774301	0.353655	normal	0.98832	-0.055265	normal	[G]	Carbohydrate transport and metabolism	--	K05546|0|sce:YBR229C|ROT2, GLS2; glucan 1,3-alpha-glucosidase ROT2 (EC:3.2.1.84); K05546 alpha 1,3-glucosidase [EC:3.2.1.84] (A)	N-Glycan biosynthesis (ko00510);; Protein processing in endoplasmic reticulum (ko04141)	[GMO]	Carbohydrate transport and metabolism;; Cell wall/membrane/envelope biogenesis;; Posttranslational modification, protein turnover, chaperones	Glycosyl hydrolases family 31;; Galactose mutarotase-like	Glucosidase II catalytic subunit {ECO:0000313|EMBL:EDN64836.1} OS=Saccharomyces cerevisiae (strain YJM789) PE=3 SV=1	G	Carbohydrate transport and metabolism	gi|398365611|ref|NP_009788.3| glucan 1,3-alpha-glucosidase ROT2 [Saccharomyces cerevisiae S288c]
YBR230C	306.211	1510	232.418	1115	307.443	1380	232.166	1156	258.137	1477	0.00075247	-0.43655	normal	0.987908	-0.129771	normal	0.463936	-0.389174	normal	0.576574	0.40374	normal	0.372427	0.345526	normal	--	--	--	--	--	--	--	--	K7_Om14p {ECO:0000313|EMBL:GAA21775.1} OS=Saccharomyces cerevisiae (strain Kyokai no. 7 / NBRC 101557) PE=4 SV=1	--	--	gi|6319707|ref|NP_009789.1| Om14p [Saccharomyces cerevisiae S288c]
YBR230W-A	224.57	462	143.343	403	168.735	420	521.146	1100	341.082	1383	0.969984	-0.195972	normal	0.995555	-0.137126	normal	3.45e-14	1.24234	up	0	1.77129	up	0.530499	0.322302	normal	--	--	--	--	--	--	--	--	K7_Ybr230w-ap {ECO:0000313|EMBL:GAA21776.1} OS=Saccharomyces cerevisiae (strain Kyokai no. 7 / NBRC 101557) PE=4 SV=1	--	--	gi|63148619|ref|NP_001018029.1| hypothetical protein YBR230W-A [Saccharomyces cerevisiae S288c]
YBR231C	31.8484	693	36.0321	771	30.4816	633	26.4381	557	32.8101	727	0.972401	0.153954	normal	0.993961	-0.130411	normal	0.812644	-0.318379	normal	0.965311	-0.0855381	normal	0.413068	0.375656	normal	--	--	Biological Process: cellular process (GO:0009987);;	--	--	[S]	Function unknown	Bucentaur or craniofacial development	Swr complex subunit {ECO:0000313|EMBL:EDN64839.1} OS=Saccharomyces cerevisiae (strain YJM789) PE=4 SV=1	B	Chromatin structure and dynamics	gi|398365631|ref|NP_009790.3| Swc5p [Saccharomyces cerevisiae S288c]
YBR232C	3.67645	9	5.20959	12	5.29985	11	4.66092	11	2.78456	8	--	--	--	--	--	--	--	--	--	--	--	--	--	--	--	--	--	--	K13162|7.27633e-30|sce:YBR233W|PBP2, HEK1; Pbp2p; K13162 poly(rC)-binding protein 2/3/4 (A)	--	[AR]	RNA processing and modification;; General function prediction only	--	Pbp2p {ECO:0000313|EMBL:EHN08421.1} OS=Saccharomyces cerevisiae x Saccharomyces kudriavzevii (strain VIN7) PE=4 SV=1	A	RNA processing and modification	gi|365766932|gb|EHN08421.1| Pbp2p [Saccharomyces cerevisiae x Saccharomyces kudriavzevii VIN7]
YBR233W	55.5838	1794	62.8363	2016	56.1377	1773	55.1975	1755	56.7594	1765	0.944223	0.168589	normal	0.997946	-0.0169758	normal	0.980496	-0.0361891	normal	0.95135	-0.192622	normal	0.986003	0.000696672	normal	--	--	--	K13162|0|sce:YBR233W|PBP2, HEK1; Pbp2p; K13162 poly(rC)-binding protein 2/3/4 (A)	--	[AR]	RNA processing and modification;; General function prediction only	KH domain;; KH domain;; KH domain	Pbp2p {ECO:0000313|EMBL:EGA87964.1} OS=Saccharomyces cerevisiae (strain Zymaflore VL3) PE=4 SV=1	A	RNA processing and modification	gi|398365639|ref|NP_009792.3| Pbp2p [Saccharomyces cerevisiae S288c]
YBR233W-A	200.088	205	169.308	170	175.558	153	215.152	221	209.673	268	0.980749	-0.267381	normal	0.958803	-0.419212	normal	0.982087	0.102637	normal	0.193967	0.647641	normal	0.949763	0.268593	normal	--	--	Biological Process: mitotic spindle organization in nucleus (GO:0030472);; Cellular Component: DASH complex (GO:0042729);; Cellular Component: mitotic spindle (GO:0072686);;	K11568|1.18959e-59|sce:YBR233W-A|DAD3; Dad3p; K11568 DASH complex subunit DAD3 (A)	--	--	--	DASH complex subunit Dad3	Dad3p {ECO:0000313|EMBL:EWG87798.1} OS=Saccharomyces cerevisiae R008 PE=4 SV=1	D	Cell cycle control, cell division, chromosome partitioning	gi|21450619|ref|NP_631876.1| Dad3p [Saccharomyces cerevisiae S288c]
YBR234C	226.684	6283	228.374	6274	220.867	5914	251.284	7191	298.466	8915	0.996608	-0.00165276	normal	0.99634	-0.087302	normal	0.974752	0.190132	normal	0.228146	0.50561	normal	0.677222	0.302471	normal	[R]	General function prediction only	Molecular Function: actin binding (GO:0003779);; Cellular Component: cytoskeleton (GO:0005856);; Biological Process: regulation of actin filament polymerization (GO:0030833);;	K05757|0|sce:YBR234C|ARC40; Arc40p; K05757 actin related protein 2/3 complex, subunit 1A/1B (A)	--	[Z]	Cytoskeleton	WD domain, G-beta repeat	Arp2/3 complex subunit {ECO:0000313|EMBL:EDN64842.1} OS=Saccharomyces cerevisiae (strain YJM789) PE=4 SV=1	Z	Cytoskeleton	gi|6319711|ref|NP_009793.1| Arc40p [Saccharomyces cerevisiae S288c]
YBR235W	23.5497	1569	27.8079	1850	23.2609	1544	29.1764	1958	29.1214	1972	0.711436	0.237871	normal	0.997805	-0.0231546	normal	0.774593	0.314536	normal	0.97307	0.0909486	normal	0.986702	0.00277638	normal	[E]	Amino acid transport and metabolism	Cellular Component: membrane (GO:0016020);; Biological Process: transmembrane transport (GO:0055085);;	K14429|0|sce:YBR235W|VHC1; Vhc1p; K14429 solute carrier family 12 (potassium/chloride transporters), member 9 (A)	--	[E]	Amino acid transport and metabolism	Amino acid permease	Conserved protein {ECO:0000313|EMBL:EDN64843.1} OS=Saccharomyces cerevisiae (strain YJM789) PE=4 SV=1	P	Inorganic ion transport and metabolism	gi|398365653|ref|NP_009794.3| Vhc1p [Saccharomyces cerevisiae S288c]
YBR236C	54.7426	1792	62.0169	2051	57.8705	1916	63.3538	2076	78.9584	2333	0.894225	0.195009	normal	0.994026	0.0964638	normal	0.94245	0.207423	normal	0.956843	0.184577	normal	0.962388	0.160742	normal	[QR]	Secondary metabolites biosynthesis, transport and catabolism;; General function prediction only	Molecular Function: RNA binding (GO:0003723);; Molecular Function: mRNA (guanine-N7-)-methyltransferase activity (GO:0004482);; Cellular Component: nucleus (GO:0005634);; Biological Process: 7-methylguanosine mRNA capping (GO:0006370);; Biological Process: RNA (guanine-N7)-methylation (GO:0036265);;	K00565|0|sce:YBR236C|ABD1; Abd1p (EC:2.1.1.56); K00565 mRNA (guanine-N7-)-methyltransferase [EC:2.1.1.56] (A)	mRNA surveillance pathway (ko03015)	[A]	RNA processing and modification	mRNA capping enzyme;; Methyltransferase domain;; Methyltransferase domain;; Methyltransferase domain;; Methyltransferase domain;; Methyltransferase domain;; Methyltransferase domain	mRNA cap guanine-N7 methyltransferase {ECO:0000256|PIRNR:PIRNR028762} OS=Saccharomyces cerevisiae (strain YJM789) PE=3 SV=1	A	RNA processing and modification	gi|398365663|ref|NP_009795.3| Abd1p [Saccharomyces cerevisiae S288c]
YBR237W	9.88398	570	10.5381	608	11.1293	646	9.83677	568	5.72866	323	0.987371	0.0932709	normal	0.98666	0.180212	normal	0.976462	-0.0095606	normal	5.69e-05	-0.908154	normal	1.92e-06	-0.818188	normal	[LKJ]	Replication, recombination and repair;; Transcription;; Translation, ribosomal structure and biogenesis	Molecular Function: nucleic acid binding (GO:0003676);; Molecular Function: ATP binding (GO:0005524);; Cellular Component: nucleus (GO:0005634);; Biological Process: mRNA processing (GO:0006397);; Molecular Function: ATP-dependent helicase activity (GO:0008026);; Biological Process: RNA splicing (GO:0008380);;	K12811|0|sce:YBR237W|PRP5, RNA5; DEAD-box RNA helicase PRP5 (EC:3.6.4.13 3.6.1.-); K12811 ATP-dependent RNA helicase DDX46/PRP5 [EC:3.6.4.13] (A)	Spliceosome (ko03040)	[A]	RNA processing and modification	DEAD/DEAH box helicase;; Helicase conserved C-terminal domain;; Type III restriction enzyme, res subunit;; SNF2 family N-terminal domain	K7_Prp5p {ECO:0000313|EMBL:GAA21783.1} OS=Saccharomyces cerevisiae (strain Kyokai no. 7 / NBRC 101557) PE=3 SV=1	A	RNA processing and modification	gi|6319714|ref|NP_009796.1| DEAD-box RNA helicase PRP5 [Saccharomyces cerevisiae S288c]
YBR238C	29.3249	1151	26.6555	1044	28.7816	1121	14.6397	578	13.1469	523	0.972432	-0.140147	normal	0.997506	-0.0380609	normal	3.22e-09	-0.99505	normal	5.05e-07	-0.994712	normal	0.966437	-0.151237	normal	--	--	Cellular Component: mitochondrion (GO:0005739);; Cellular Component: membrane (GO:0016020);;	--	--	--	--	--	Uncharacterized protein {ECO:0000313|EMBL:EWG87802.1} OS=Saccharomyces cerevisiae R008 PE=4 SV=1	S	Function unknown	gi|190408612|gb|EDV11877.1| hypothetical protein SCRG_02732 [Saccharomyces cerevisiae RM11-1a]
YBR239C	15.4899	638	15.7186	648	14.5186	592	12.8847	517	10.3174	419	0.990892	0.0227956	normal	0.995875	-0.107747	normal	0.843682	-0.306537	normal	0.0389271	-0.626936	normal	0.812266	-0.309451	normal	--	--	Molecular Function: sequence-specific DNA binding RNA polymerase II transcription factor activity (GO:0000981);; Molecular Function: DNA binding (GO:0003677);; Molecular Function: signal transducer activity (GO:0004871);; Cellular Component: nucleus (GO:0005634);; Biological Process: gluconeogenesis (GO:0006094);; Biological Process: regulation of transcription from RNA polymerase II promoter (GO…	--	--	--	--	PAS fold;; Fungal Zn(2)-Cys(6) binuclear cluster domain	K7_Ybr239cp {ECO:0000313|EMBL:GAA21785.1} OS=Saccharomyces cerevisiae (strain Kyokai no. 7 / NBRC 101557) PE=4 SV=1	K	Transcription	gi|398365677|ref|NP_009798.3| Ert1p [Saccharomyces cerevisiae S288c]
YBR240C	9.07557	276	6.90664	206	10.71	315	9.50062	281	9.52681	292	0.75524	-0.418791	normal	0.994839	0.189902	normal	0.981351	0.0211713	normal	0.602144	0.496941	normal	0.984781	0.0475837	normal	--	--	--	--	--	--	--	Fungal Zn(2)-Cys(6) binuclear cluster domain	Thi2p {ECO:0000313|EMBL:EWG87804.1} OS=Saccharomyces cerevisiae R008 PE=4 SV=1	K	Transcription	gi|398365685|ref|NP_009799.3| Thi2p [Saccharomyces cerevisiae S288c]
YBR241C	48.0232	1379	40.4385	1137	43.4684	1187	45.2587	1278	48.3288	1501	0.492376	-0.27762	normal	0.834157	-0.216098	normal	0.970602	-0.114045	normal	0.59556	0.39883	normal	0.897022	0.224229	normal	[GEPR]	Carbohydrate transport and metabolism;; Amino acid transport and metabolism;; Inorganic ion transport and metabolism;; General function prediction only	Biological Process: transport (GO:0006810);; Cellular Component: membrane (GO:0016020);; Molecular Function: transmembrane transporter activity (GO:0022857);;	--	--	[G]	Carbohydrate transport and metabolism	Sugar (and other) transporter;; Major Facilitator Superfamily	Uncharacterized protein {ECO:0000313|EMBL:EWG87805.1} OS=Saccharomyces cerevisiae R008 PE=3 SV=1	G	Carbohydrate transport and metabolism	gi|6319718|ref|NP_009800.1| hypothetical protein YBR241C [Saccharomyces cerevisiae S288c]
YBR242W	85.6906	971	80.6446	893	86.4485	950	62.8359	706	48.42	561	0.980385	-0.12019	normal	0.997609	-0.031504	normal	0.198267	-0.462879	normal	0.00916023	-0.669227	normal	0.620355	-0.338147	normal	[R]	General function prediction only	Molecular Function: phosphoric diester hydrolase activity (GO:0008081);; Biological Process: metabolic process (GO:0008152);; Molecular Function: metal ion binding (GO:0046872);;	K07023|1.41829e-177|sce:YBR242W|hypothetical protein; K07023 putative hydrolases of HD superfamily (A)	--	[R]	General function prediction only	HD domain;; HD domain	Uncharacterized protein {ECO:0000313|EMBL:EWG87806.1} OS=Saccharomyces cerevisiae R008 PE=4 SV=1	R	General function prediction only	gi|6319719|ref|NP_009801.1| hypothetical protein YBR242W [Saccharomyces cerevisiae S288c]
YBR243C	94.2644	1945	96.7743	1981	103.718	2024	96.8661	2019	91.7881	2023	0.992127	0.0268517	normal	0.997125	0.0574041	normal	0.980856	0.049273	normal	0.977381	0.0291682	normal	0.986877	-0.00463997	normal	[M]	Cell wall/membrane/envelope biogenesis	Molecular Function: phospho-N-acetylmuramoyl-pentapeptide-transferase activity (GO:0008963);; Cellular Component: integral component of membrane (GO:0016021);;	K01001|0|sce:YBR243C|ALG7, TUR1; UDP-N-acetylglucosamine--dolichyl-phosphate N-acetylglucosaminephosphotransferase (EC:2.7.8.15); K01001 UDP-N-acetylglucosamine--dolichyl-phosphate N-acetylglucosaminephosphotransferase [EC:2.7.8.15] (A)	N-Glycan biosynthesis (ko00510)	[G]	Carbohydrate transport and metabolism	Glycosyl transferase family 4	Alg7p {ECO:0000313|EMBL:EWG87807.1} OS=Saccharomyces cerevisiae R008 PE=4 SV=1	G	Carbohydrate transport and metabolism	gi|398365703|ref|NP_009802.3| UDP-N-acetylglucosamine--dolichyl-phosphate N-acetylglucosaminephosphotransferase [Saccharomyces cerevisiae S288c]
YBR244W	88.2703	1648	87.9333	1580	88.3404	1871	203.99	3994	142.445	2631	0.989664	-0.0603171	normal	0.909412	0.182967	normal	0	1.27126	up	0.000534304	0.733675	normal	4.4e-06	-0.609364	normal	--	--	Molecular Function: glutathione peroxidase activity (GO:0004602);; Biological Process: response to oxidative stress (GO:0006979);; Biological Process: oxidation-reduction process (GO:0055114);;	K00432|3.73016e-113|sce:YBR244W|GPX2, AMI1; glutathione peroxidase GPX2 (EC:1.11.1.9); K00432 glutathione peroxidase [EC:1.11.1.9] (A)	Glutathione metabolism (ko00480);; Arachidonic acid metabolism (ko00590)	[O]	Posttranslational modification, protein turnover, chaperones	Glutathione peroxidase;; Redoxin;; AhpC/TSA family	Glutathione peroxidase {ECO:0000256|RuleBase:RU000499} OS=Saccharomyces cerevisiae R008 PE=3 SV=1	O	Posttranslational modification, protein turnover, chaperones	gi|398365707|ref|NP_009803.3| glutathione peroxidase GPX2 [Saccharomyces cerevisiae S288c]
YBR245C	49.8183	3594	51.4091	3758	50.3014	3710	51.0939	3704	48.5892	3377	0.992621	0.0647613	normal	0.998117	0.0458136	normal	0.986588	0.0389328	normal	0.972321	-0.15517	normal	0.976583	-0.140766	normal	[KL]	Transcription;; Replication, recombination and repair	Molecular Function: DNA binding (GO:0003677);; Molecular Function: helicase activity (GO:0004386);; Molecular Function: ATP binding (GO:0005524);; Cellular Component: nucleus (GO:0005634);; Molecular Function: nucleosome binding (GO:0031491);; Biological Process: ATP-dependent chromatin remodeling (GO:0043044);;	--	--	[K]	Transcription	SNF2 family N-terminal domain;; SLIDE;; HAND;; Helicase conserved C-terminal domain;; Class II histone deacetylase complex subunits 2 and 3;; Type III restriction enzyme, res subunit;; DEAD/DEAH box helicase	ATPase component of a four subunit chromatin remodeling complex {ECO:0000313|EMBL:EDN64853.1} OS=Saccharomyces cerevisiae (strain YJM789) PE=4 SV=1	K	Transcription	gi|6319722|ref|NP_009804.1| chromatin-remodeling ATPase ISW1 [Saccharomyces cerevisiae S288c]
YBR246W	91.6994	2140	87.0173	2038	94.6267	2201	84.5451	1961	84.0251	2000	0.989593	-0.0699883	normal	0.997727	0.0405257	normal	0.971918	-0.130389	normal	0.977496	-0.0281788	normal	0.986511	0.0208907	normal	--	--	--	K17868|0|sce:YBR246W|RRT2, DPH7, ERE1; diphthamide synthase; K17868 diphthamide biosynthesis protein 7 (A)	--	[E]	Amino acid transport and metabolism	WD domain, G-beta repeat	Rrt2p {ECO:0000313|EMBL:EWG87809.1} OS=Saccharomyces cerevisiae R008 PE=4 SV=1	E	Amino acid transport and metabolism	gi|6319723|ref|NP_009805.1| diphthamide synthase [Saccharomyces cerevisiae S288c]
YBR247C	58.546	1728	75.5352	2244	66.3176	1974	69.1466	2024	64.6638	1861	0.00434555	0.377077	normal	0.85981	0.191893	normal	0.930688	0.223263	normal	0.903552	-0.270709	normal	0.973364	-0.128505	normal	--	--	--	K14797|0|sce:YBR247C|ENP1, MEG1; Enp1p; K14797 essential nuclear protein 1 (A)	--	[W]	Extracellular structures	Bystin	Enp1p {ECO:0000313|EMBL:EWG87810.1} OS=Saccharomyces cerevisiae R008 PE=4 SV=1	W	Extracellular structures	gi|398365715|ref|NP_009806.3| Enp1p [Saccharomyces cerevisiae S288c]
YBR248C	364.33	7710	438.732	9332	352.735	7194	355.878	7377	380.003	8579	0.217461	0.275818	normal	0.994874	-0.0999204	normal	0.99091	-0.0682064	normal	0.986977	-0.122402	normal	0.95537	0.210225	normal	[E]	Amino acid transport and metabolism	Biological Process: histidine biosynthetic process (GO:0000105);; Molecular Function: imidazoleglycerol-phosphate synthase activity (GO:0000107);; Cellular Component: cytoplasm (GO:0005737);; Molecular Function: oxo-acid-lyase activity (GO:0016833);;	K01663|0|sce:YBR248C|HIS7; imidazoleglycerol-phosphate synthase (EC:4.1.3.- 2.4.2.-); K01663 glutamine amidotransferase / cyclase [EC:2.4.2.- 4.1.3.-] (A)	Histidine metabolism (ko00340);; Biosynthesis of amino acids (ko01230)	[E]	Amino acid transport and metabolism	Histidine biosynthesis protein;; Glutamine amidotransferase class-I;; SNO glutamine amidotransferase family;; CobB/CobQ-like glutamine amidotransferase domain	Imidazole glycerol phosphate synthase subunit hisF {ECO:0000256|RuleBase:RU003659} OS=Saccharomyces cerevisiae (strain Zymaflore VL3) PE=3 SV=1	E	Amino acid transport and metabolism	gi|33357789|pdb|1OX4|A Chain A, Towards Understanding The Mechanism Of The Complex Cyclization Reaction Catalyzed By Imidazole Glycerophosphate Synthase
YBR250W	6.48931	168	5.12642	134	5.54519	145	9.78592	256	6.40572	163	0.978223	-0.322371	normal	0.997329	-0.21077	normal	0.307495	0.595642	normal	0.961367	0.276678	normal	0.0600386	-0.652665	normal	--	--	--	--	--	--	--	Arrestin (or S-antigen), N-terminal domain	Spo23p {ECO:0000313|EMBL:EGA87978.1} OS=Saccharomyces cerevisiae (strain Zymaflore VL3) PE=4 SV=1	S	Function unknown	gi|6319727|ref|NP_009809.1| Spo23p [Saccharomyces cerevisiae S288c]
YBR251W	47.5198	864	51.2238	933	54.6324	984	55.4338	1009	56.193	1038	0.982643	0.111063	normal	0.96703	0.18738	normal	0.928845	0.218681	normal	0.955413	0.152391	normal	0.98249	0.0333188	normal	[J]	Translation, ribosomal structure and biogenesis	Molecular Function: RNA binding (GO:0003723);; Molecular Function: structural constituent of ribosome (GO:0003735);; Cellular Component: ribosome (GO:0005840);; Biological Process: translation (GO:0006412);;	K02988|0|sce:YBR251W|MRPS5; mitochondrial 37S ribosomal protein MRPS5; K02988 small subunit ribosomal protein S5 (A)	Ribosome (ko03010)	[J]	Translation, ribosomal structure and biogenesis	Ribosomal protein S5, N-terminal domain;; Ribosomal protein S5, C-terminal domain	Mrps5p {ECO:0000313|EMBL:EWG87813.1} OS=Saccharomyces cerevisiae R008 PE=3 SV=1	J	Translation, ribosomal structure and biogenesis	gi|398365731|ref|NP_009810.3| mitochondrial 37S ribosomal protein MRPS5 [Saccharomyces cerevisiae S288c]
YBR252W	174.191	2863	173.347	2664	170.602	2755	145.455	2416	131.747	2590	0.985446	-0.103459	normal	0.997487	-0.0554514	normal	0.914404	-0.249194	normal	0.979833	-0.0416617	normal	0.982942	0.0927616	normal	--	--	Molecular Function: dUTP diphosphatase activity (GO:0004170);; Biological Process: dUMP biosynthetic process (GO:0006226);; Biological Process: dUTP metabolic process (GO:0046080);; Molecular Function: metal ion binding (GO:0046872);;	K01520|1.22008e-100|sce:YBR252W|DUT1; bifunctional dITP/dUTP diphosphatase (EC:3.6.1.23); K01520 dUTP pyrophosphatase [EC:3.6.1.23] (A)	Pyrimidine metabolism (ko00240)	[F]	Nucleotide transport and metabolism	dUTPase	Dut1p {ECO:0000313|EMBL:EWG87814.1} OS=Saccharomyces cerevisiae R008 PE=4 SV=1	F	Nucleotide transport and metabolism	gi|212375105|pdb|3F4F|A Chain A, Crystal Structure Of Dut1p, A Dutpase From Saccharomyces Cerevisiae
YBR254C	121.744	754	114.595	703	131.331	796	127.874	793	99.9876	643	0.985459	-0.100404	normal	0.996677	0.0780817	normal	0.973794	0.0679949	normal	0.958764	-0.129265	normal	0.71526	-0.30918	normal	--	--	Cellular Component: intracellular (GO:0005622);; Biological Process: ER to Golgi vesicle-mediated transport (GO:0006888);;	--	--	[U]	Intracellular trafficking, secretion, and vesicular transport	Sedlin, N-terminal conserved region;; Sybindin-like family	Trs20p {ECO:0000313|EMBL:EGA63234.1} OS=Saccharomyces cerevisiae (strain FostersO) PE=4 SV=1	U	Intracellular trafficking, secretion, and vesicular transport	gi|323310039|gb|EGA63234.1| Trs20p [Saccharomyces cerevisiae FostersO]
YBR255C-A	639.03	9115	786.712	11405	675.165	9546	613.632	9031	724.143	10435	0.018166	0.323716	normal	0.998648	0.066645	normal	0.993023	-0.017885	normal	0.988111	-0.129266	normal	0.967472	0.200934	normal	--	--	--	--	--	--	--	--	Conserved protein {ECO:0000313|EMBL:EDN64864.1} OS=Saccharomyces cerevisiae (strain YJM789) PE=4 SV=1	S	Function unknown	gi|398365751|ref|NP_116328.4| hypothetical protein YBR255C-A [Saccharomyces cerevisiae S288c]
YBR255W	27.0492	1783	27.38	1818	29.1512	1948	24.0546	1569	26.4917	1629	0.991792	0.0284351	normal	0.986232	0.127604	normal	0.950544	-0.188702	normal	0.960258	-0.159185	normal	0.984078	0.0465863	normal	--	--	--	--	--	--	--	--	Mtc4p {ECO:0000313|EMBL:EIW12195.1} OS=Saccharomyces cerevisiae (strain CEN.PK113-7D) PE=4 SV=1	S	Function unknown	gi|398365745|ref|NP_009814.3| Mtc4p [Saccharomyces cerevisiae S288c]
YBR257W	53.2491	971	47.4462	1020	49.352	1019	44.5514	905	43.1266	833	0.988057	0.0713262	normal	0.996721	0.0695261	normal	0.969909	-0.105794	normal	0.864809	-0.292411	normal	0.97007	-0.126824	normal	--	--	Cellular Component: ribonuclease P complex (GO:0030677);; Biological Process: ncRNA processing (GO:0034470);;	K03538|1.86799e-180|sce:YBR257W|POP4; Pop4p; K03538 ribonuclease P protein subunit POP4 [EC:3.1.26.5] (A)	Ribosome biogenesis in eukaryotes (ko03008);; RNA transport (ko03013)	[A]	RNA processing and modification	Domain of unknown function UPF0086	Pop4p {ECO:0000313|EMBL:EWG87819.1} OS=Saccharomyces cerevisiae R008 PE=4 SV=1	A	RNA processing and modification	gi|6319734|ref|NP_009816.1| Pop4p [Saccharomyces cerevisiae S288c]
YBR258C	100.544	507	80.5034	406	112.374	551	68.8335	349	62.4181	333	0.756572	-0.318965	normal	0.995744	0.119792	normal	0.131815	-0.539941	normal	0.904507	-0.28499	normal	0.98226	-0.0747888	normal	--	--	--	K14969|3.87101e-98|sce:YBR258C|SHG1, CPS15; Shg1p; K14969 COMPASS component SHG1 (A)	--	--	--	COMPASS (Complex proteins associated with Set1p) component shg1	Shg1p {ECO:0000313|EMBL:EWG87820.1} OS=Saccharomyces cerevisiae R008 PE=4 SV=1	S	Function unknown	gi|398365769|ref|NP_009817.3| Shg1p [Saccharomyces cerevisiae S288c]
YBR259W	18.3179	760	17.3462	761	19.5916	825	18.7093	814	17.0538	724	0.990944	0.00230705	normal	0.994203	0.118214	normal	0.971123	0.0941853	normal	0.966515	-0.0727119	normal	0.952152	-0.176104	normal	--	--	--	--	--	--	--	--	YBR259W-like protein {ECO:0000313|EMBL:EGA87985.1} OS=Saccharomyces cerevisiae (strain Zymaflore VL3) PE=4 SV=1	S	Function unknown	gi|398365773|ref|NP_009818.3| hypothetical protein YBR259W [Saccharomyces cerevisiae S288c]
YBR260C	37.603	1698	36.9289	1654	34.9024	1537	28.7252	1273	24.1172	1055	0.991223	-0.0374267	normal	0.979977	-0.143611	normal	0.304656	-0.419394	normal	0.00763257	-0.648484	normal	0.763548	-0.278034	normal	--	--	Cellular Component: intracellular (GO:0005622);; Biological Process: signal transduction (GO:0007165);;	--	--	[T]	Signal transduction mechanisms	RhoGAP domain;; Fes/CIP4, and EFC/F-BAR homology domain	Rgd1p {ECO:0000313|EMBL:EGA87986.1} OS=Saccharomyces cerevisiae (strain Zymaflore VL3) PE=4 SV=1	T	Signal transduction mechanisms	gi|6319737|ref|NP_009819.1| Rgd1p [Saccharomyces cerevisiae S288c]
YBR261C	97.5542	1326	81.435	1067	97.8259	1231	89.4382	1182	69.5452	1000	0.232956	-0.312685	normal	0.993473	-0.107148	normal	0.955468	-0.170031	normal	0.96627	-0.0943826	normal	0.856685	-0.248296	normal	--	--	Molecular Function: methyltransferase activity (GO:0008168);; Biological Process: methylation (GO:0032259);;	K16219|1.17327e-157|sce:YBR261C|TAE1, NTM1; Tae1p (EC:2.1.1.244); K16219 protein N-terminal methyltransferase [EC:2.1.1.244] (A)	--	[R]	General function prediction only	AdoMet dependent proline di-methyltransferase;; Methyltransferase domain	YBR261C-like protein {ECO:0000313|EMBL:EGA87987.1} OS=Saccharomyces cerevisiae (strain Zymaflore VL3) PE=4 SV=1	R	General function prediction only	gi|6319738|ref|NP_009820.1| Tae1p [Saccharomyces cerevisiae S288c]
YBR262C	329.297	583	315.417	538	325.953	492	317.503	550	300.365	674	0.985121	-0.115146	normal	0.956805	-0.244284	normal	0.972331	-0.0881932	normal	0.832824	0.322678	normal	0.824669	0.284929	normal	--	--	Cellular Component: mitochondrial inner membrane (GO:0005743);; Cellular Component: integral component of membrane (GO:0016021);;	K17787|1.66736e-72|sce:YBR262C|MIC12, AIM5, FMP51, MCS12; Mic12p; K17787 altered inheritance of mitochondria protein 5 (A)	--	--	--	--	Aim5p {ECO:0000313|EMBL:EWG87823.1} OS=Saccharomyces cerevisiae R008 PE=4 SV=1	M	Cell wall/membrane/envelope biogenesis	gi|398365787|ref|NP_009821.3| Mic12p [Saccharomyces cerevisiae S288c]
YBR263W	145.908	5696	147.396	5655	153.638	5859	145.45	5626	138.017	5461	0.99627	-0.0100044	normal	0.998778	0.0406968	normal	0.990207	-0.0223626	normal	0.98662	-0.0513989	normal	0.992169	-0.0504269	normal	[E]	Amino acid transport and metabolism	Molecular Function: glycine hydroxymethyltransferase activity (GO:0004372);; Cellular Component: mitochondrion (GO:0005739);; Biological Process: glycine metabolic process (GO:0006544);; Biological Process: L-serine metabolic process (GO:0006563);; Molecular Function: pyridoxal phosphate binding (GO:0030170);; Biological Process: tetrahydrofolate interconversion (GO:0035999);;	K00600|0|sce:YBR263W|SHM1, SHMT1, TMP3; glycine hydroxymethyltransferase SHM1 (EC:2.1.2.1); K00600 glycine hydroxymethyltransferase [EC:2.1.2.1] (A)	Glycine, serine and threonine metabolism (ko00260);; Cyanoamino acid metabolism (ko00460);; Glyoxylate and dicarboxylate metabolism (ko00630);; One carbon pool by folate (ko00670);; Methane metabolism (ko00680);; Carbon metabolism (ko01200);; Biosynthesis of amino acids (ko01230)	[E]	Amino acid transport and metabolism	Serine hydroxymethyltransferase	Serine hydroxymethyltransferase {ECO:0000256|RuleBase:RU000585} OS=Saccharomyces cerevisiae (strain Zymaflore VL3) PE=3 SV=1	E	Amino acid transport and metabolism	gi|323356183|gb|EGA87988.1| Shm1p [Saccharomyces cerevisiae VL3]
YBR264C	97.103	858	92.9159	804	94.4935	782	102.379	888	93.3862	886	0.9859	-0.0931879	normal	0.992155	-0.133611	normal	0.97561	0.0449153	normal	0.95761	0.138621	normal	0.982653	-0.0107298	normal	[R]	General function prediction only	--	K07976|1.09955e-145|sce:YBR264C|YPT10; Rab family GTPase YPT10; K07976 Rab family, other (A)	--	[U]	Intracellular trafficking, secretion, and vesicular transport	Ras family;; Miro-like protein;; ADP-ribosylation factor family;; Elongation factor Tu GTP binding domain;; Gtr1/RagA G protein conserved region;; 50S ribosome-binding GTPase	YBR264Cp-like protein {ECO:0000313|EMBL:EDZ73634.1} OS=Saccharomyces cerevisiae (strain AWRI1631) PE=4 SV=1	U	Intracellular trafficking, secretion, and vesicular transport	gi|296563|emb|CAA49929.1| unnamed protein product [Saccharomyces cerevisiae]
YBR265W	81.6154	2430	90.7079	2703	85.8962	2483	81.0328	2441	78.7868	2379	0.959679	0.153924	normal	0.998027	0.0311126	normal	0.98383	0.00198065	normal	0.959378	-0.185077	normal	0.986963	-0.0445817	normal	[IQR]	Lipid transport and metabolism;; Secondary metabolites biosynthesis, transport and catabolism;; General function prediction only	Biological Process: single-organism metabolic process (GO:0044710);;	K04708|0|sce:YBR265W|TSC10; 3-dehydrosphinganine reductase (EC:1.1.1.102); K04708 3-dehydrosphinganine reductase [EC:1.1.1.102] (A)	Sphingolipid metabolism (ko00600)	[Q]	Secondary metabolites biosynthesis, transport and catabolism	short chain dehydrogenase;; KR domain	Tsc10p {ECO:0000313|EMBL:EWG87826.1} OS=Saccharomyces cerevisiae R008 PE=4 SV=1	Q	Secondary metabolites biosynthesis, transport and catabolism	gi|330443467|ref|NP_009824.2| 3-dehydrosphinganine reductase [Saccharomyces cerevisiae S288c]
YBR266C	59.9278	213	81.0632	281	82.5238	278	65.9313	234	38.014	148	0.807305	0.397526	normal	0.93148	0.382321	normal	0.979603	0.129615	normal	0.00196105	-0.914123	normal	0.0802874	-0.661615	normal	--	--	Molecular Function: zinc ion binding (GO:0008270);;	K14816|4.80593e-41|sce:YBR267W|REI1; Rei1p; K14816 pre-60S factor REI1 (A)	--	[R]	General function prediction only	--	Rei1p {ECO:0000313|EMBL:EGA59652.1} OS=Saccharomyces cerevisiae (strain FostersB) PE=4 SV=1	R	General function prediction only	gi|323305916|gb|EGA59652.1| Rei1p [Saccharomyces cerevisiae FostersB]
YBR267W	27.8633	895	33.0575	1067	29.973	971	27.8052	873	26.2096	783	0.755971	0.2536	normal	0.993508	0.117431	normal	0.975877	-0.0403208	normal	0.42102	-0.446256	normal	0.957327	-0.164093	normal	--	--	--	K14816|0|sce:YBR267W|REI1; Rei1p; K14816 pre-60S factor REI1 (A)	--	[R]	General function prediction only	C2H2 type zinc-finger (2 copies)	Rei1p {ECO:0000313|EMBL:EIW12207.1} OS=Saccharomyces cerevisiae (strain CEN.PK113-7D) PE=4 SV=1	R	General function prediction only	gi|398365807|ref|NP_009825.4| Rei1p [Saccharomyces cerevisiae S288c]
YBR268W	447.716	886	420.039	811	449.115	769	480.65	959	383.318	955	0.979321	-0.12695	normal	0.957764	-0.204023	normal	0.969291	0.109383	normal	0.920162	0.234042	normal	0.982834	-0.0135031	normal	--	--	--	--	--	[J]	Translation, ribosomal structure and biogenesis	Mitochondrial ribosomal protein L37	Mrpl37p {ECO:0000313|EMBL:EWG87828.1} OS=Saccharomyces cerevisiae R008 PE=4 SV=1	J	Translation, ribosomal structure and biogenesis	gi|398365811|ref|NP_009827.3| mitochondrial 54S ribosomal protein YmL37 [Saccharomyces cerevisiae S288c]
YBR269C	421.067	1800	336.686	1427	440.439	1779	274.325	1169	308.381	1457	0.0584815	-0.334263	normal	0.997948	-0.0169189	normal	0.00143693	-0.626126	normal	0.974033	0.0289019	normal	0.596602	0.309776	normal	--	--	--	--	--	--	--	Protein of unknown function (DUF1674)	Fmp21p {ECO:0000313|EMBL:EWG87829.1} OS=Saccharomyces cerevisiae R008 PE=4 SV=1	S	Function unknown	gi|41629680|ref|NP_009828.2| Fmp21p [Saccharomyces cerevisiae S288c]
YBR270C	15.9859	567	17.7359	624	18.9231	659	16.4218	576	19.0157	667	0.980368	0.13824	normal	0.969663	0.2165	normal	0.976334	0.0181046	normal	0.963901	0.0946959	normal	0.939826	0.203496	normal	--	--	--	--	--	--	--	HbrB-like	Bit2p {ECO:0000313|EMBL:EIW12210.1} OS=Saccharomyces cerevisiae (strain CEN.PK113-7D) PE=4 SV=1	R	General function prediction only	gi|330443471|ref|NP_009829.2| Bit2p [Saccharomyces cerevisiae S288c]
YBR271W	39.9095	1270	49.3858	1591	46.6851	1553	47.9327	1537	35.0455	1122	0.108866	0.325154	normal	0.0783313	0.289979	normal	0.871827	0.270253	normal	0.178048	-0.503932	normal	0.0155399	-0.460876	normal	[QR]	Secondary metabolites biosynthesis, transport and catabolism;; General function prediction only	--	--	--	[A]	RNA processing and modification	Putative methyltransferase	Uncharacterized protein {ECO:0000313|EMBL:EIW12211.1} OS=Saccharomyces cerevisiae (strain CEN.PK113-7D) PE=4 SV=1	A	RNA processing and modification	gi|398365821|ref|NP_009830.3| Efm2p [Saccharomyces cerevisiae S288c]
YBR272C	70.2646	1977	69.7849	1967	75.5379	2142	72.5845	2068	63.3739	1839	0.992516	-0.00689546	normal	0.989827	0.115578	normal	0.980393	0.0603127	normal	0.972271	-0.098002	normal	0.951438	-0.176643	normal	--	--	--	--	--	--	--	--	Hsm3p {ECO:0000313|EMBL:EWG87832.1} OS=Saccharomyces cerevisiae R008 PE=4 SV=1	L	Replication, recombination and repair	gi|398365825|ref|NP_009831.3| Hsm3p [Saccharomyces cerevisiae S288c]
YBR274W	31.9898	907	29.9467	856	30.8948	887	32.6394	935	26.1248	747	0.987003	-0.0829264	normal	0.997612	-0.032125	normal	0.976073	0.0392201	normal	0.93959	-0.19692	normal	0.571131	-0.330607	normal	[RTKL]	General function prediction only;; Signal transduction mechanisms;; Transcription;; Replication, recombination and repair	Molecular Function: protein serine/threonine kinase activity (GO:0004674);; Molecular Function: ATP binding (GO:0005524);; Biological Process: protein phosphorylation (GO:0006468);;	K02216|0|sce:YBR274W|CHK1; Chk1p (EC:2.7.11.1); K02216 serine/threonine-protein kinase Chk1 [EC:2.7.11.1] (A)	Cell cycle - yeast (ko04111);; Meiosis - yeast (ko04113)	[D]	Cell cycle control, cell division, chromosome partitioning	Protein kinase domain;; Protein tyrosine kinase;; Kinase-like	Chk1p {ECO:0000313|EMBL:EIW12215.1} OS=Saccharomyces cerevisiae (strain CEN.PK113-7D) PE=4 SV=1	D	Cell cycle control, cell division, chromosome partitioning	gi|6319751|ref|NP_009833.1| Chk1p [Saccharomyces cerevisiae S288c]
YBR275C	17.8918	2265	18.5542	2372	16.8173	2171	20.1917	2558	20.2097	2468	0.990322	0.0669616	normal	0.997029	-0.0611179	normal	0.963447	0.170788	normal	0.978335	0.0561166	normal	0.986386	-0.059129	normal	--	--	--	K11118|0|sce:YBR275C|RIF1; Rif1p; K11118 RAP1-interacting factor 1 (A)	--	--	--	Rap1-interacting factor 1 N terminal	Rif1p {ECO:0000313|EMBL:EIW12216.1} OS=Saccharomyces cerevisiae (strain CEN.PK113-7D) PE=4 SV=1	K	Transcription	gi|398365841|ref|NP_009834.4| Rif1p [Saccharomyces cerevisiae S288c]
YBR276C	33.0246	1493	35.9553	1631	33.2583	1483	32.7745	1503	35.7031	1617	0.975813	0.127826	normal	0.997885	-0.00968767	normal	0.979825	0.00508881	normal	0.975549	-0.0134766	normal	0.978383	0.097856	normal	--	--	Molecular Function: hydrolase activity (GO:0016787);;	K04459|0|sce:YBR276C|PPS1; Pps1p (EC:3.1.3.48 3.1.3.16); K04459 dual specificity MAP kinase phosphatase [EC:3.1.3.16 3.1.3.48] (A)	--	[V]	Defense mechanisms	Dual specificity phosphatase, catalytic domain;; Protein-tyrosine phosphatase	Pps1p {ECO:0000313|EMBL:EIW12217.1} OS=Saccharomyces cerevisiae (strain CEN.PK113-7D) PE=4 SV=1	V	Defense mechanisms	gi|398365845|ref|NP_009835.3| Pps1p [Saccharomyces cerevisiae S288c]
YBR277C	0	0	1.59152	4	0	0	0.617324	1	5.29425	16	--	--	--	--	--	--	--	--	--	--	--	--	--	--	--	--	--	Molecular Function: binding (GO:0005488);; Cellular Component: intracellular (GO:0005622);; Molecular Function: nucleotidyltransferase activity (GO:0016779);;	K03506|4.07268e-69|sce:YBR278W|DPB3; Dpb3p (EC:2.7.7.7); K03506 DNA polymerase epsilon subunit 4 [EC:2.7.7.7] (A)	Purine metabolism (ko00230);; Pyrimidine metabolism (ko00240);; DNA replication (ko03030);; Base excision repair (ko03410);; Nucleotide excision repair (ko03420)	--	--	--	EC1118_1B15_4610p {ECO:0000313|EMBL:CBK39354.1} OS=Saccharomyces cerevisiae (strain Lalvin EC1118 / Prise de mousse) PE=4 SV=1	L	Replication, recombination and repair	gi|586391|sp|P38350.1|YB9U_YEAST RecName: Full=Putative uncharacterized protein YBR277C [Saccharomyces cerevisiae S288c]
YBR278W	88.7981	822	85.203	788	100.721	916	91.5077	840	80.6881	761	0.989111	-0.0604079	normal	0.986602	0.155991	normal	0.976212	0.0266345	normal	0.968257	-0.0511876	normal	0.963411	-0.149638	normal	--	--	Molecular Function: transferase activity (GO:0016740);;	K03506|4.65613e-111|sce:YBR278W|DPB3; Dpb3p (EC:2.7.7.7); K03506 DNA polymerase epsilon subunit 4 [EC:2.7.7.7] (A)	Purine metabolism (ko00230);; Pyrimidine metabolism (ko00240);; DNA replication (ko03030);; Base excision repair (ko03410);; Nucleotide excision repair (ko03420)	[L]	Replication, recombination and repair	--	Dpb3p {ECO:0000313|EMBL:EWG87837.1} OS=Saccharomyces cerevisiae R008 PE=4 SV=1	L	Replication, recombination and repair	gi|6319754|ref|NP_009837.1| Dpb3p [Saccharomyces cerevisiae S288c]
YBR279W	120.67	5422	123.707	5762	123.472	5897	119.704	5444	130.042	4973	0.992448	0.0881342	normal	0.98567	0.12113	normal	0.990079	0.00130811	normal	0.964917	-0.21341	normal	0.982077	-0.138	normal	--	--	--	K15174|0|sce:YBR279W|PAF1; Paf1p; K15174 RNA polymerase II-associated factor 1 (A)	--	[K]	Transcription	Paf1	RNA polymerase-associated factor {ECO:0000313|EMBL:EDN64886.1} OS=Saccharomyces cerevisiae (strain YJM789) PE=4 SV=1	K	Transcription	gi|6319756|ref|NP_009838.1| Paf1p [Saccharomyces cerevisiae S288c]
YBR280C	26.2178	2313	24.4782	2114	23.6232	2242	21.1573	1825	20.7135	1587	0.975573	-0.129282	normal	0.997651	-0.0449551	normal	0.662813	-0.345964	normal	0.535516	-0.414142	normal	0.919156	-0.208861	normal	--	--	--	K15072|0|sce:YBR280C|SAF1; SCF ubiquitin ligase complex subunit SAF1; K15072 SCF-associated factor 1 (A)	--	--	--	Regulator of chromosome condensation (RCC1) repeat;; Regulator of chromosome condensation (RCC1) repeat	Saf1p {ECO:0000313|EMBL:EGA88000.1} OS=Saccharomyces cerevisiae (strain Zymaflore VL3) PE=4 SV=1	S	Function unknown	gi|429125|emb|CAA53643.1| unnamed protein product [Saccharomyces cerevisiae]
YBR282W	110.762	1357	112.989	1348	119.324	1488	133.019	1691	122.928	1567	0.991422	-0.00917451	normal	0.98704	0.13284	normal	0.779769	0.312386	normal	0.93637	0.215735	normal	0.974803	-0.117235	normal	--	--	--	K17422|8.099e-104|sce:YBR282W|MRPL27; mitochondrial 54S ribosomal protein YmL27; K17422 large subunit ribosomal protein L41 (A)	--	[J]	Translation, ribosomal structure and biogenesis	Mitochondrial ribosomal protein L27	Mrpl27p {ECO:0000313|EMBL:EWG87840.1} OS=Saccharomyces cerevisiae R008 PE=4 SV=1	J	Translation, ribosomal structure and biogenesis	gi|6319759|ref|NP_009841.1| mitochondrial 54S ribosomal protein YmL27 [Saccharomyces cerevisiae S288c]
YBR283C	234.765	6871	234.135	6859	228.854	6548	252.849	7571	267.915	7932	0.996863	-0.00210647	normal	0.998018	-0.0694532	normal	0.985841	0.135382	normal	0.972246	0.208551	normal	0.993603	0.0596865	normal	[U]	Intracellular trafficking, secretion, and vesicular transport	Biological Process: protein transport (GO:0015031);; Cellular Component: membrane (GO:0016020);;	K10956|0|sce:YBR283C|SSH1; Ssh1p; K10956 protein transport protein SEC61 subunit alpha (A)	Protein export (ko03060);; Protein processing in endoplasmic reticulum (ko04141);; Phagosome (ko04145)	[UO]	Intracellular trafficking, secretion, and vesicular transport;; Posttranslational modification, protein turnover, chaperones	SecY translocase;; Plug domain of Sec61p	Ssh1p {ECO:0000313|EMBL:EGA88004.1} OS=Saccharomyces cerevisiae (strain Zymaflore VL3) PE=3 SV=1	U	Intracellular trafficking, secretion, and vesicular transport	gi|6319760|ref|NP_009842.1| Ssh1p [Saccharomyces cerevisiae S288c]
YBR284W	6.84802	308	5.46532	247	6.78823	306	5.51476	249	4.73072	210	0.923068	-0.316168	normal	0.998296	-0.00936173	normal	0.918277	-0.308422	normal	0.95262	-0.232512	normal	0.96053	-0.251172	normal	--	--	--	--	--	[F]	Nucleotide transport and metabolism	Adenosine/AMP deaminase	Uncharacterized protein {ECO:0000313|EMBL:EIW12224.1} OS=Saccharomyces cerevisiae (strain CEN.PK113-7D) PE=4 SV=1	F	Nucleotide transport and metabolism	gi|398365879|ref|NP_009843.3| metallo-dependent hydrolase superfamily protein [Saccharomyces cerevisiae S288c]
YBR285W	31.2976	121	19.7264	75	31.6777	116	17.1129	66	10.5697	45	0.718847	-0.678144	normal	0.998906	-0.0602655	normal	0.277708	-0.853841	normal	0.904406	-0.705952	normal	0.978598	-0.541115	normal	--	--	--	--	--	--	--	--	Uncharacterized protein {ECO:0000313|EMBL:EWG87843.1} OS=Saccharomyces cerevisiae R008 PE=4 SV=1	--	--	gi|398365885|ref|NP_009844.4| hypothetical protein YBR285W [Saccharomyces cerevisiae S288c]
YBR286W	616.542	19467	619.48	19528	564.868	17517	540.724	17105	646.546	20776	0.998866	0.00492809	normal	0.953263	-0.152265	normal	0.987402	-0.191118	normal	0.993597	0.0883011	normal	0.897898	0.272973	normal	[R]	General function prediction only	Biological Process: proteolysis (GO:0006508);; Molecular Function: peptidase activity (GO:0008233);;	K01264|0|sce:YBR286W|APE3, APY1; Ape3p (EC:3.4.11.15); K01264 aminopeptidase Y [EC:3.4.11.15] (A)	--	[OPR]	Posttranslational modification, protein turnover, chaperones;; Inorganic ion transport and metabolism;; General function prediction only	Peptidase family M28;; PA domain	Aminopeptidase yscIII {ECO:0000313|EMBL:EDN64893.1} OS=Saccharomyces cerevisiae (strain YJM789) PE=3 SV=1	OP	Posttranslational modification, protein turnover, chaperones;; Inorganic ion transport and metabolism	gi|207347452|gb|EDZ73614.1| YBR286Wp-like protein [Saccharomyces cerevisiae AWRI1631]
YBR287W	203.809	4621	176.327	4015	189.452	4340	110.134	2539	134.429	3056	0.858449	-0.202315	normal	0.995241	-0.0904855	normal	2.58e-08	-0.86781	normal	0.658746	-0.394521	normal	0.81234	0.259708	normal	[R]	General function prediction only	Cellular Component: integral component of membrane (GO:0016021);; Biological Process: transmembrane transport (GO:0055085);;	K07088|0|sce:YBR287W|hypothetical protein; K07088 (A)	--	[S]	Function unknown	Membrane transport protein	Uncharacterized protein {ECO:0000313|EMBL:EIW12228.1} OS=Saccharomyces cerevisiae (strain CEN.PK113-7D) PE=4 SV=1	S	Function unknown	gi|6319764|ref|NP_009846.1| hypothetical protein YBR287W [Saccharomyces cerevisiae S288c]
YBR288C	65.791	1450	64.7845	1442	63.3772	1414	70.5043	1590	62.6342	1380	0.991594	-0.00755851	normal	0.997579	-0.0362401	normal	0.969109	0.128221	normal	0.972037	-0.0643449	normal	0.91528	-0.211587	normal	--	--	--	--	--	[U]	Intracellular trafficking, secretion, and vesicular transport	Adaptor complexes medium subunit family	Apm3p {ECO:0000313|EMBL:EWG87846.1} OS=Saccharomyces cerevisiae R008 PE=4 SV=1	U	Intracellular trafficking, secretion, and vesicular transport	gi|398365907|ref|NP_009847.4| Apm3p [Saccharomyces cerevisiae S288c]
YBR289W	25.1846	1714	28.779	1928	27.8102	1850	26.8077	1788	30.3671	2105	0.94295	0.170003	normal	0.991782	0.110083	normal	0.979371	0.0563628	normal	0.969311	0.125491	normal	0.890515	0.227751	normal	--	--	--	K11648|0|sce:YBR289W|SNF5, HAF4, SWI10, TYE4; Snf5p; K11648 SWI/SNF-related matrix-associated actin-dependent regulator of chromatin subfamily B member 1 (A)	--	[BK]	Chromatin structure and dynamics;; Transcription	SNF5 / SMARCB1 / INI1	Snf5p {ECO:0000313|EMBL:EWG97473.1} OS=Saccharomyces cerevisiae R103 PE=4 SV=1	B	Chromatin structure and dynamics	gi|584377624|gb|EWG97473.1| Snf5p [Saccharomyces cerevisiae R103]
YBR290W	110.857	2948	102.774	2688	115.413	2979	103.886	2773	110.156	2924	0.975138	-0.132713	normal	0.9984	0.0150854	normal	0.981078	-0.0927379	normal	0.974448	0.120237	normal	0.986573	0.0689501	normal	--	--	--	--	--	[R]	General function prediction only	Protein of unknown function (DUF2370)	Bsd2p {ECO:0000313|EMBL:EWG87848.1} OS=Saccharomyces cerevisiae R008 PE=4 SV=1	R	General function prediction only	gi|6319767|ref|NP_009849.1| Bsd2p [Saccharomyces cerevisiae S288c]
YBR291C	169.426	2474	202.893	2940	170.62	2450	200.622	2906	187.053	2818	0.532644	0.249238	normal	0.998228	-0.0140568	normal	0.935482	0.227436	normal	0.979886	-0.0621493	normal	0.987791	-0.0518285	normal	--	--	Cellular Component: integral component of membrane (GO:0016021);; Biological Process: transmembrane transport (GO:0055085);;	K15100|0|sce:YBR291C|CTP1; Ctp1p; K15100 solute carrier family 25 (mitochondrial citrate transporter), member 1 (A)	--	[C]	Energy production and conversion	Mitochondrial carrier protein	Ctp1p {ECO:0000313|EMBL:EGA88010.1} OS=Saccharomyces cerevisiae (strain Zymaflore VL3) PE=3 SV=1	C	Energy production and conversion	gi|6319768|ref|NP_009850.1| Ctp1p [Saccharomyces cerevisiae S288c]
YBR292C	0.445395	1	0	0	0	0	1.13355	2	1.38256	3	--	--	--	--	--	--	--	--	--	--	--	--	--	--	--	--	--	--	--	--	--	--	--	EC1118_1B15_4775p {ECO:0000313|EMBL:CBK39369.1} OS=Saccharomyces cerevisiae (strain Lalvin EC1118 / Prise de mousse) PE=4 SV=1	--	--	gi|586360|sp|P38357.1|YB8F_YEAST RecName: Full=Putative uncharacterized protein YBR292C [Saccharomyces cerevisiae S288c]
YBR293W	47.4462	1543	45.185	1543	45.6283	1431	55.1237	1757	62.1186	1849	0.991792	0.000414436	normal	0.99271	-0.108626	normal	0.953184	0.182555	normal	0.908969	0.259544	normal	0.983416	0.0660618	normal	[GEPR]	Carbohydrate transport and metabolism;; Amino acid transport and metabolism;; Inorganic ion transport and metabolism;; General function prediction only	--	--	--	[R]	General function prediction only	Major Facilitator Superfamily;; Sugar (and other) transporter	Vba2p {ECO:0000313|EMBL:EIW12233.1} OS=Saccharomyces cerevisiae (strain CEN.PK113-7D) PE=4 SV=1	R	General function prediction only	gi|398365923|ref|NP_009852.3| Vba2p [Saccharomyces cerevisiae S288c]
YBR294W	14.3832	691	15.9039	763	15.9588	754	20.2128	980	20.8312	1029	0.976354	0.143097	normal	0.993942	0.125668	normal	0.100552	0.497984	normal	0.494924	0.429156	normal	0.980552	0.0627711	normal	[P]	Inorganic ion transport and metabolism	Molecular Function: secondary active sulfate transmembrane transporter activity (GO:0008271);; Biological Process: sulfate transport (GO:0008272);; Cellular Component: integral component of membrane (GO:0016021);; Biological Process: transmembrane transport (GO:0055085);;	K14708|0|sce:YBR294W|SUL1, SFP2; Sul1p; K14708 solute carrier family 26 (sodium-independent sulfate anion transporter), member 11 (A)	--	[P]	Inorganic ion transport and metabolism	Sulfate transporter family;; Sulfate transporter N-terminal domain with GLY motif;; STAS domain	Sul1p {ECO:0000313|EMBL:EWG87851.1} OS=Saccharomyces cerevisiae R008 PE=4 SV=1	P	Inorganic ion transport and metabolism	gi|398365929|ref|NP_009853.3| Sul1p [Saccharomyces cerevisiae S288c]
YBR295W	11.9665	964	12.2258	973	11.1957	904	9.47902	778	8.4206	682	0.990876	0.0137987	normal	0.995677	-0.0925901	normal	0.796463	-0.312857	normal	0.191203	-0.512078	normal	0.940043	-0.196985	normal	[P]	Inorganic ion transport and metabolism	Molecular Function: binding (GO:0005488);;	K01533|0|sce:YBR295W|PCA1, CAD2, PAY2; cation-transporting P-type ATPase PCA1 (EC:3.6.3.3); K01533 Cu2+-exporting ATPase [EC:3.6.3.4] (A)	--	[P]	Inorganic ion transport and metabolism	E1-E2 ATPase;; haloacid dehalogenase-like hydrolase;; haloacid dehalogenase-like hydrolase;; Heavy-metal-associated domain	Pca1p {ECO:0000313|EMBL:EIW12235.1} OS=Saccharomyces cerevisiae (strain CEN.PK113-7D) PE=3 SV=1	P	Inorganic ion transport and metabolism	gi|536754|emb|CAA85260.1| PCA1 [Saccharomyces cerevisiae]
YBR296C	2.04177	58	1.6794	48	3.11042	87	5.21506	151	2.51404	75	0.997281	-0.264576	normal	0.987506	0.575083	normal	3.96e-05	1.33746	up	0.944227	0.61577	normal	0.00401966	-0.998941	normal	[P]	Inorganic ion transport and metabolism	Molecular Function: inorganic phosphate transmembrane transporter activity (GO:0005315);; Biological Process: phosphate ion transport (GO:0006817);; Cellular Component: membrane (GO:0016020);;	K14640|0|sce:YBR296C|PHO89, ITN1; Pho89p; K14640 solute carrier family 20 (sodium-dependent phosphate transporter) (A)	--	[P]	Inorganic ion transport and metabolism	Phosphate transporter family	Pho89p {ECO:0000313|EMBL:EWG87853.1} OS=Saccharomyces cerevisiae R008 PE=4 SV=1	P	Inorganic ion transport and metabolism	gi|6319773|ref|NP_009855.1| Pho89p [Saccharomyces cerevisiae S288c]
YBR297W	13.7835	305	10.1384	223	13.4525	295	21.8908	487	14.7279	340	0.540608	-0.44859	normal	0.99819	-0.0479007	normal	0.0109354	0.666054	normal	0.202483	0.601678	normal	0.0557499	-0.523436	normal	--	--	--	--	--	--	--	Fungal specific transcription factor domain;; Fungal Zn(2)-Cys(6) binuclear cluster domain	Mal33p {ECO:0000313|EMBL:EIW12238.1} OS=Saccharomyces cerevisiae (strain CEN.PK113-7D) PE=4 SV=1	K	Transcription	gi|398365955|ref|NP_009856.3| Mal33p [Saccharomyces cerevisiae S288c]
YBR298C	37.5692	1729	32.2403	1535	31.2182	1464	27.4434	1305	27.3408	1339	0.943259	-0.171116	normal	0.458769	-0.239839	normal	0.350353	-0.409711	normal	0.944655	-0.197783	normal	0.983799	0.029564	normal	[GEPR]	Carbohydrate transport and metabolism;; Amino acid transport and metabolism;; Inorganic ion transport and metabolism;; General function prediction only	--	K08141|0|sce:YBR298C|MAL31; Mal31p; K08141 MFS transporter, SP family, general alpha glucoside:H+ symporter (A)	--	[R]	General function prediction only	Sugar (and other) transporter;; Major Facilitator Superfamily	Mal31p {ECO:0000313|EMBL:EIW12239.1} OS=Saccharomyces cerevisiae (strain CEN.PK113-7D) PE=3 SV=1	P	Inorganic ion transport and metabolism	gi|6319775|ref|NP_009857.1| Mal31p [Saccharomyces cerevisiae S288c]
YBR299W	1.51316	54	1.50233	54	1.48514	53	2.68133	97	1.94367	70	0.998206	0.000402937	normal	0.999363	-0.0263695	normal	0.664838	0.811024	normal	0.985813	0.358075	normal	0.964388	-0.467335	normal	[G]	Carbohydrate transport and metabolism	Molecular Function: catalytic activity (GO:0003824);; Biological Process: carbohydrate metabolic process (GO:0005975);; Molecular Function: cation binding (GO:0043169);;	K01187|0|sce:YBR299W|MAL32; alpha-glucosidase MAL32 (EC:3.2.1.20); K01187 alpha-glucosidase [EC:3.2.1.20] (A)	Galactose metabolism (ko00052);; Starch and sucrose metabolism (ko00500)	[G]	Carbohydrate transport and metabolism	Alpha amylase, catalytic domain	YBR299Wp-like protein {ECO:0000313|EMBL:EDZ73603.1} OS=Saccharomyces cerevisiae (strain AWRI1631) PE=4 SV=1	G	Carbohydrate transport and metabolism	gi|398365967|ref|NP_009858.3| alpha-glucosidase MAL32 [Saccharomyces cerevisiae S288c]
YBR300C	0.182086	1	0.807089	4	0.207123	1	0.943437	5	1.63806	9	--	--	--	--	--	--	--	--	--	--	--	--	--	--	--	--	--	--	--	--	--	--	--	EC1118_1G1_6337p {ECO:0000313|EMBL:CAY80050.1} OS=Saccharomyces cerevisiae (strain Lalvin EC1118 / Prise de mousse) PE=4 SV=1	--	--	gi|586364|sp|P38362.1|YB8J_YEAST RecName: Full=Putative uncharacterized protein YBR300C [Saccharomyces cerevisiae S288c]
YBR301W	2.24567	5	2.46479	5	0.531247	1	6.41056	14	3.87217	10	--	--	--	--	--	--	--	--	--	--	--	--	--	--	--	--	--	--	--	--	--	--	Seripauperin and TIP1 family	YGR294W-like protein {ECO:0000313|EMBL:EGA84248.1} OS=Saccharomyces cerevisiae (strain Zymaflore VL3) PE=4 SV=1	R	General function prediction only	gi|398365971|ref|NP_009860.3| Pau24p [Saccharomyces cerevisiae S288c]
YCL001W	325.252	2435	322.915	2390	332.224	2397	229.498	1737	241.469	1826	0.99288	-0.0264787	normal	0.998131	-0.0226805	normal	0.0624839	-0.491234	normal	0.643581	-0.388897	normal	0.983471	0.0645206	normal	--	--	Cellular Component: Golgi membrane (GO:0000139);; Cellular Component: integral component of membrane (GO:0016021);;	--	--	[U]	Intracellular trafficking, secretion, and vesicular transport	Rer1 family	Rer1p {ECO:0000313|EMBL:EWG87411.1} OS=Saccharomyces cerevisiae R008 PE=4 SV=1	U	Intracellular trafficking, secretion, and vesicular transport	gi|6319844|ref|NP_009925.1| Rer1p [Saccharomyces cerevisiae S288c]
YCL001W-A	4.5012	22	2.86713	14	5.19364	25	8.37476	42	8.20548	42	0.998621	-0.596904	normal	0.999597	0.175354	normal	0.982766	0.854343	normal	0.580384	1.42418	normal	0.997298	-0.00717597	normal	[R]	General function prediction only	--	--	--	[J]	Translation, ribosomal structure and biogenesis	--	Uncharacterized protein {ECO:0000313|EMBL:EWG87412.1} OS=Saccharomyces cerevisiae R008 PE=4 SV=1	R	General function prediction only	gi|6319845|ref|NP_009926.1| hypothetical protein YCL001W-A [Saccharomyces cerevisiae S288c]
YCL001W-B	13.1934	7	23.9743	12	15.8027	6	11.9878	6	30.3192	22	--	--	--	--	--	--	--	--	--	0.997112	0.751242	normal	0.955055	1.5914	normal	[R]	General function prediction only	--	--	--	[J]	Translation, ribosomal structure and biogenesis	eRF1 domain 3	Uncharacterized protein {ECO:0000313|EMBL:EIW11878.1} OS=Saccharomyces cerevisiae (strain CEN.PK113-7D) PE=4 SV=1	R	General function prediction only	gi|392300788|gb|EIW11878.1| hypothetical protein CENPK1137D_4496 [Saccharomyces cerevisiae CEN.PK113-7D]
YCL002C	60.1169	540	67.642	597	68.1437	596	57.7155	526	64.9719	625	0.979484	0.144779	normal	0.993817	0.142049	normal	0.975812	-0.0422242	normal	0.966696	0.0647868	normal	0.909372	0.240498	normal	--	--	--	--	--	--	--	--	Uncharacterized protein {ECO:0000313|EMBL:EWG87410.1} OS=Saccharomyces cerevisiae R008 PE=4 SV=1	S	Function unknown	gi|330443484|ref|NP_009924.4| hypothetical protein YCL002C [Saccharomyces cerevisiae S288c]
YCL004W	1206.52	4138	1196.51	3993	1104.72	3902	1541.09	4412	1962.18	4526	0.993976	-0.0510256	normal	0.995831	-0.0846943	normal	0.985417	0.0879125	normal	0.970032	0.179592	normal	0.991571	0.0292916	normal	[I]	Lipid transport and metabolism	Molecular Function: ATP binding (GO:0005524);; Cellular Component: mitochondrion (GO:0005739);; Molecular Function: CDP-diacylglycerol-glycerol-3-phosphate 3-phosphatidyltransferase activity (GO:0008444);; Biological Process: cardiolipin biosynthetic process (GO:0032049);;	K00995|0|sce:YCL004W|PGS1, PEL1, YCL003W; CDP-diacylglycerol--glycerol-3-phosphate 3-phosphatidyltransferase (EC:2.7.8.5); K00995 CDP-diacylglycerol--glycerol-3-phosphate 3-phosphatidyltransferase [EC:2.7.8.5] (A)	Glycerophospholipid metabolism (ko00564)	[I]	Lipid transport and metabolism	PLD-like domain;; Phospholipase D Active site motif	Pgs1p {ECO:0000313|EMBL:EWG87409.1} OS=Saccharomyces cerevisiae R008 PE=4 SV=1	I	Lipid transport and metabolism	gi|10383778|ref|NP_009923.2| CDP-diacylglycerol--glycerol-3-phosphate 3-phosphatidyltransferase [Saccharomyces cerevisiae S288c]
YCL007C	844.48	24441	914.303	26795	845.182	24263	782.762	24725	1005.97	30298	0.994899	0.133067	normal	0.999849	-0.0105448	normal	0.99675	0.0121327	normal	0.991432	0.176181	normal	0.89155	0.285732	normal	--	--	Biological Process: transport (GO:0006810);; Cellular Component: membrane (GO:0016020);; Biological Process: single-organism process (GO:0044699);;	--	--	--	--	--	Vma9p {ECO:0000313|EMBL:EGA79775.1} OS=Saccharomyces cerevisiae (strain VIN 13) PE=4 SV=1	P	Inorganic ion transport and metabolism	gi|140333|sp|P25603.1|CWH36_YEAST RecName: Full=Putative uncharacterized protein CWH36 [Saccharomyces cerevisiae S288c]
YCL014W	12.8155	1540	15.3388	1856	12.9664	1579	15.172	1815	17.3105	1970	0.450882	0.269426	normal	0.997616	0.0360528	normal	0.921101	0.232145	normal	0.973673	0.0848218	normal	0.977474	0.110615	normal	--	--	--	--	--	--	--	Domain of unknown function (DUF3507)	Bud site selection protein {ECO:0000313|EMBL:EDN62110.1} OS=Saccharomyces cerevisiae (strain YJM789) PE=4 SV=1	T	Signal transduction mechanisms	gi|10383775|ref|NP_009914.2| Bud3p [Saccharomyces cerevisiae S288c]
YCL016C	34.0531	785	35.2773	813	34.8097	797	39.4756	917	30.7687	716	0.98968	0.0508757	normal	0.997734	0.0218536	normal	0.929294	0.219025	normal	0.944625	-0.183727	normal	0.388641	-0.363609	normal	--	--	--	K11271|0|sce:YCL016C|DCC1; Dcc1p; K11271 sister chromatid cohesion protein DCC1 (A)	--	[D]	Cell cycle control, cell division, chromosome partitioning	Uncharacterized conserved protein (DUF2036)	Dcc1p {ECO:0000313|EMBL:EIW11864.1} OS=Saccharomyces cerevisiae (strain CEN.PK113-7D) PE=4 SV=1	D	Cell cycle control, cell division, chromosome partitioning	gi|10383774|ref|NP_009913.2| Dcc1p [Saccharomyces cerevisiae S288c]
YCL017C	63.6984	2220	69.6675	2420	66.8661	2284	72.6428	2502	76.5851	2659	0.97774	0.124776	normal	0.997746	0.0409809	normal	0.96412	0.167804	normal	0.970981	0.134677	normal	0.984727	0.0802433	normal	[E]	Amino acid transport and metabolism	Biological Process: cysteine metabolic process (GO:0006534);; Molecular Function: pyridoxal phosphate binding (GO:0030170);; Molecular Function: cysteine desulfurase activity (GO:0031071);;	K04487|0|sce:YCL017C|NFS1, SPL1; Nfs1p (EC:2.8.1.7); K04487 cysteine desulfurase [EC:2.8.1.7] (A)	Thiamine metabolism (ko00730);; Sulfur relay system (ko04122)	[E]	Amino acid transport and metabolism	Aminotransferase class-V;; Aminotransferase class I and II;; Beta-eliminating lyase;; DegT/DnrJ/EryC1/StrS aminotransferase family	Nifs-like protein {ECO:0000313|EMBL:EDN62108.1} OS=Saccharomyces cerevisiae (strain YJM789) PE=4 SV=1	E	Amino acid transport and metabolism	gi|10383773|ref|NP_009912.2| Nfs1p [Saccharomyces cerevisiae S288c]
YCL021W-A	19.724	550	23.756	652	23.7261	522	22.0636	576	19.0962	391	0.895785	0.2452	normal	0.997251	-0.0752116	normal	0.974565	0.0618189	normal	0.00371541	-0.734919	normal	0.00991346	-0.564133	normal	--	--	--	--	--	--	--	--	Uncharacterized protein {ECO:0000313|EMBL:EWG87397.1} OS=Saccharomyces cerevisiae R008 PE=4 SV=1	--	--	gi|10383769|ref|NP_065437.1| hypothetical protein YCL021W-A [Saccharomyces cerevisiae S288c]
YCL022C	30.4179	149	34.865	169	32.1018	148	29.7973	146	43.976	230	0.992259	0.180308	normal	0.998813	-0.00963648	normal	0.988742	-0.0332913	normal	0.818007	0.437725	normal	0.125312	0.641478	normal	[RTKL]	General function prediction only;; Signal transduction mechanisms;; Transcription;; Replication, recombination and repair	--	K18639|1.02725e-95|sce:YCL024W|KCC4; Kcc4p (EC:2.7.11.1); K18639 serine/threonine-protein kinase KCC4 [EC:2.7.11.1] (A)	Cell cycle - yeast (ko04111)	[T]	Signal transduction mechanisms	--	Probable serine/threonine-protein kinase KCC4 {ECO:0000313|EMBL:ADB23369.1} (Fragment) OS=Saccharomyces cerevisiae (Baker&apos;s yeast) PE=4 SV=1	T	Signal transduction mechanisms	gi|283484082|gb|ADB23369.1| probable serine/threonine-protein kinase KCC4, partial [Saccharomyces cerevisiae]
YCL023C	0	0	2.34718	4	0.622276	1	0.455813	0	0.947134	2	--	--	--	--	--	--	--	--	--	--	--	--	--	--	--	--	--	--	K18639|6.27193e-23|sce:YCL024W|KCC4; Kcc4p (EC:2.7.11.1); K18639 serine/threonine-protein kinase KCC4 [EC:2.7.11.1] (A)	Cell cycle - yeast (ko04111)	--	--	--	EC1118_1C17_0485p {ECO:0000313|EMBL:CAY78181.1} OS=Saccharomyces cerevisiae (strain Lalvin EC1118 / Prise de mousse) PE=4 SV=1	T	Signal transduction mechanisms	gi|140357|sp|P25563.1|YCC3_YEAST RecName: Full=Putative uncharacterized protein YCL023C [Saccharomyces cerevisiae S288c]
YCL024W	9.97305	780	10.6408	835	9.76202	759	10.1815	793	10.119	755	0.985265	0.0985217	normal	0.997571	-0.0393123	normal	0.976272	0.01925	normal	0.955716	-0.14588	normal	0.978553	-0.0781525	normal	[RTKL]	General function prediction only;; Signal transduction mechanisms;; Transcription;; Replication, recombination and repair	Molecular Function: protein serine/threonine kinase activity (GO:0004674);; Molecular Function: ATP binding (GO:0005524);; Biological Process: protein phosphorylation (GO:0006468);;	K18639|0|sce:YCL024W|KCC4; Kcc4p (EC:2.7.11.1); K18639 serine/threonine-protein kinase KCC4 [EC:2.7.11.1] (A)	Cell cycle - yeast (ko04111)	[T]	Signal transduction mechanisms	Protein kinase domain;; Protein tyrosine kinase	Kcc4p {ECO:0000313|EMBL:EEU06083.1} OS=Saccharomyces cerevisiae (strain JAY291) PE=4 SV=1	T	Signal transduction mechanisms	gi|256270957|gb|EEU06083.1| Kcc4p [Saccharomyces cerevisiae JAY291]
YCL025C	331.024	9948	473.177	14086	373.304	10887	288.313	8802	197.516	6765	1.16e-08	0.50213	normal	0.982378	0.130113	normal	0.981737	-0.181058	normal	1.52e-09	-1.05887	down	0.10493	-0.387146	normal	--	--	Biological Process: amino acid transmembrane transport (GO:0003333);; Cellular Component: plasma membrane (GO:0005886);; Molecular Function: amino acid transmembrane transporter activity (GO:0015171);; Cellular Component: integral component of membrane (GO:0016021);;	K16261|0|sce:YCL025C|AGP1, YCC5; amino acid transporter AGP1; K16261 yeast amino acid transporter (A)	--	[E]	Amino acid transport and metabolism	Amino acid permease;; Amino acid permease	Agp1p {ECO:0000313|EMBL:EIW11858.1} OS=Saccharomyces cerevisiae (strain CEN.PK113-7D) PE=4 SV=1	E	Amino acid transport and metabolism	gi|85666113|ref|NP_009905.3| amino acid transporter AGP1 [Saccharomyces cerevisiae S288c]
YCL026C-A	5.56223	45	4.87904	39	5.92402	46	9.0922	72	6.14183	52	0.998283	-0.198457	normal	0.999426	0.0308858	normal	0.962637	0.643933	normal	0.991212	0.391204	normal	0.982798	-0.462597	normal	--	--	--	K07078|1.97039e-129|sce:YCL026C-A|FRM2, YCLX08C; Frm2p; K07078 (A)	--	--	--	Nitroreductase family	Conserved protein {ECO:0000313|EMBL:EDN62103.1} OS=Saccharomyces cerevisiae (strain YJM789) PE=4 SV=1	S	Function unknown	gi|10383765|ref|NP_009904.2| Frm2p [Saccharomyces cerevisiae S288c]
YCL026C-B	84.7578	603	68.3585	478	81.247	552	131.128	922	130.515	1020	0.571326	-0.333737	normal	0.994936	-0.127222	normal	0.00804023	0.605951	normal	2.03e-08	1.08826	up	0.966794	0.137961	normal	--	--	Molecular Function: oxidoreductase activity (GO:0016491);; Biological Process: oxidation-reduction process (GO:0055114);;	--	--	--	--	Nitroreductase family	Hbn1p {ECO:0000313|EMBL:EWG87394.1} OS=Saccharomyces cerevisiae R008 PE=4 SV=1	S	Function unknown	gi|10383764|ref|NP_065436.1| Hbn1p [Saccharomyces cerevisiae S288c]
YCL027W	17.18	611	18.9615	678	17.8873	635	6.63244	234	7.34255	257	0.976007	0.150155	normal	0.997464	0.0554762	normal	4.21e-14	-1.37936	down	3.21e-12	-1.39152	down	0.981875	0.12678	normal	--	--	--	K11243|0|sce:YCL027W|FUS1; Fus1p; K11243 nuclear fusion protein (A)	MAPK signaling pathway - yeast (ko04011)	--	--	SH3 domain	Fus1p {ECO:0000313|EMBL:EWG87393.1} OS=Saccharomyces cerevisiae R008 PE=4 SV=1	T	Signal transduction mechanisms	gi|10383763|ref|NP_009903.2| Fus1p [Saccharomyces cerevisiae S288c]
YCL028W	171.357	5011	164.291	4758	169.038	4900	175.157	5284	145.982	4590	0.99318	-0.0743041	normal	0.99875	-0.0323089	normal	0.987999	0.0719624	normal	0.985076	-0.0528927	normal	0.940456	-0.210555	normal	--	--	--	--	--	--	--	--	Truncated Rnq1p {ECO:0000313|EMBL:AFU61356.1} OS=Saccharomyces cerevisiae (Baker&apos;s yeast) PE=4 SV=1	S	Function unknown	gi|408368764|gb|AFU61356.1| truncated Rnq1p [Saccharomyces cerevisiae]
YCL029C	612.513	26890	827.92	37090	609.92	26338	534.1	23176	953.414	45308	4.34e-07	0.464352	normal	0.999839	-0.0299226	normal	0.985884	-0.218949	normal	0.978399	0.287656	normal	0	0.959577	normal	--	--	--	--	--	[ZR]	Cytoskeleton;; General function prediction only	CAP-Gly domain	Bik1p {ECO:0000313|EMBL:EEU06073.1} OS=Saccharomyces cerevisiae (strain JAY291) PE=4 SV=1	Z	Cytoskeleton	gi|6319820|ref|NP_009901.1| Bik1p [Saccharomyces cerevisiae S288c]
YCL032W	42.1996	1445	37.9181	1283	45.0661	1497	38.3378	1377	33.8501	1217	0.947194	-0.170933	normal	0.99724	0.0509627	normal	0.976238	-0.0739381	normal	0.969802	-0.077092	normal	0.942277	-0.185428	normal	--	--	--	--	--	--	--	Ste50p, sterile alpha motif;; Ras association (RalGDS/AF-6) domain	Ste50p {ECO:0000313|EMBL:EIW11849.1} OS=Saccharomyces cerevisiae (strain CEN.PK113-7D) PE=4 SV=1	T	Signal transduction mechanisms	gi|6319817|ref|NP_009898.1| Ste50p [Saccharomyces cerevisiae S288c]
YCL033C	208.48	1477	172.235	1202	222.088	1468	214.047	1485	163.613	1269	0.305509	-0.296462	normal	0.997883	-0.0088106	normal	0.979747	0.00325419	normal	0.969695	0.0770309	normal	0.87967	-0.233947	normal	[O]	Posttranslational modification, protein turnover, chaperones	--	--	--	[O]	Posttranslational modification, protein turnover, chaperones	SelR domain	Uncharacterized protein {ECO:0000313|EMBL:EWG87387.1} OS=Saccharomyces cerevisiae R008 PE=4 SV=1	O	Posttranslational modification, protein turnover, chaperones	gi|6319816|ref|NP_009897.1| Mxr2p [Saccharomyces cerevisiae S288c]
YCL034W	126.418	3473	126.634	3360	125.944	3304	100.613	2691	128.828	3580	0.993436	-0.0472842	normal	0.996788	-0.071943	normal	0.553685	-0.372256	normal	0.980059	0.090369	normal	0.0539061	0.40407	normal	--	--	--	--	--	--	--	GAT domain	Lsb5p {ECO:0000313|EMBL:EWG87386.1} OS=Saccharomyces cerevisiae R008 PE=4 SV=1	U	Intracellular trafficking, secretion, and vesicular transport	gi|10383760|ref|NP_009896.2| Lsb5p [Saccharomyces cerevisiae S288c]
YCL035C	1358.16	2490	1284.33	2298	1238.21	2041	716.767	1305	831.455	1799	0.981378	-0.115275	normal	0.00989335	-0.286715	normal	2.6e-09	-0.935259	normal	0.757072	-0.353789	normal	0.0151252	0.45508	normal	[O]	Posttranslational modification, protein turnover, chaperones	Molecular Function: electron carrier activity (GO:0009055);; Molecular Function: protein disulfide oxidoreductase activity (GO:0015035);; Biological Process: cell redox homeostasis (GO:0045454);;	K03676|7.56051e-61|sce:YCL035C|GRX1; dithiol glutaredoxin GRX1; K03676 glutaredoxin 3 (A)	--	[O]	Posttranslational modification, protein turnover, chaperones	Glutaredoxin	Grx1p {ECO:0000313|EMBL:EWG87385.1} OS=Saccharomyces cerevisiae R008 PE=4 SV=1	O	Posttranslational modification, protein turnover, chaperones	gi|6319814|ref|NP_009895.1| dithiol glutaredoxin GRX1 [Saccharomyces cerevisiae S288c]
YCL036W	8.494	365	10.5586	447	10.1697	423	5.31117	222	4.86996	213	0.881207	0.291637	normal	0.988728	0.212106	normal	0.0114256	-0.715281	normal	4.16e-06	-1.06129	down	0.986479	-0.0666253	normal	--	--	--	--	--	--	--	--	YCL036Wp-like protein {ECO:0000313|EMBL:EDZ73560.1} OS=Saccharomyces cerevisiae (strain AWRI1631) PE=4 SV=1	S	Function unknown	gi|6319813|ref|NP_009894.1| Gfd2p [Saccharomyces cerevisiae S288c]
YCL037C	5.8352	169	5.69536	162	4.99202	141	4.12821	117	4.49985	134	0.995002	-0.0600345	normal	0.996077	-0.259289	normal	0.808445	-0.525299	normal	0.962866	-0.270025	normal	0.98753	0.185417	normal	--	--	--	K18757|0|sce:YCL037C|SRO9; Sro9p; K18757 la-related protein 1 (A)	--	[OJ]	Posttranslational modification, protein turnover, chaperones;; Translation, ribosomal structure and biogenesis	La domain	Sro9p {ECO:0000313|EMBL:EWG87383.1} OS=Saccharomyces cerevisiae R008 PE=4 SV=1	JO	Translation, ribosomal structure and biogenesis;; Posttranslational modification, protein turnover, chaperones	gi|37362625|ref|NP_009893.2| Sro9p [Saccharomyces cerevisiae S288c]
YCL038C	58.4985	1367	65.4146	1533	61.2605	1421	46.3116	1102	46.8033	1166	0.951564	0.165576	normal	0.997081	0.0558447	normal	0.775456	-0.314755	normal	0.609712	-0.395076	normal	0.979926	0.0738204	normal	--	--	Cellular Component: vacuole (GO:0005773);; Biological Process: transport (GO:0006810);; Cellular Component: membrane (GO:0016020);;	K06902|0|sce:YCL038C|ATG22, AUT4; Atg22p; K06902 MFS transporter, UMF1 family (A)	--	--	--	Vacuole effluxer Atg22 like	Atg22p {ECO:0000313|EMBL:EIW11841.1} OS=Saccharomyces cerevisiae (strain CEN.PK113-7D) PE=4 SV=1	P	Inorganic ion transport and metabolism	gi|6319811|ref|NP_009892.1| Atg22p [Saccharomyces cerevisiae S288c]
YCL039W	34.394	1691	32.78	1592	33.0923	1578	36.1581	1749	50.3093	2502	0.986642	-0.0865371	normal	0.993799	-0.0997054	normal	0.979897	0.0440539	normal	0.00593853	0.650321	normal	0.001162	0.508589	normal	[R]	General function prediction only	--	--	--	[S]	Function unknown	WD domain, G-beta repeat	Gid7p {ECO:0000313|EMBL:EIW11840.1} OS=Saccharomyces cerevisiae (strain CEN.PK113-7D) PE=4 SV=1	R	General function prediction only	gi|6319810|ref|NP_009891.1| glucose-induced degradation complex subunit GID7 [Saccharomyces cerevisiae S288c]
YCL040W	925.973	32365	736.611	25620	856.079	29104	956.687	32982	1186.7	40979	0.0129082	-0.33673	normal	0.968865	-0.153211	normal	0.997373	0.0227094	normal	0.0071737	0.676498	normal	0.851284	0.30569	normal	--	--	Molecular Function: hexokinase activity (GO:0004396);; Molecular Function: ATP binding (GO:0005524);; Cellular Component: cytosol (GO:0005829);; Biological Process: glycolytic process (GO:0006096);; Biological Process: phosphorylation (GO:0016310);;	K00844|0|sce:YCL040W|GLK1, HOR3; glucokinase (EC:2.7.1.2); K00844 hexokinase [EC:2.7.1.1] (A)	Glycolysis / Gluconeogenesis (ko00010);; Fructose and mannose metabolism (ko00051);; Galactose metabolism (ko00052);; Starch and sucrose metabolism (ko00500);; Amino sugar and nucleotide sugar metabolism (ko00520);; Carbon metabolism (ko01200)	[G]	Carbohydrate transport and metabolism	Hexokinase;; Hexokinase	Glk1p {ECO:0000313|EMBL:EIW11839.1} OS=Saccharomyces cerevisiae (strain CEN.PK113-7D) PE=3 SV=1	G	Carbohydrate transport and metabolism	gi|6319809|ref|NP_009890.1| glucokinase [Saccharomyces cerevisiae S288c]
YCL041C	2615.94	87231	2520.62	83103	2431.18	78810	1748.42	57116	1771.06	60045	0.999625	-0.0695242	normal	0.994667	-0.14646	normal	0.00519447	-0.615456	normal	0.733882	-0.4699	normal	0.998814	0.0646473	normal	--	--	--	--	--	--	--	--	EC1118_1C17_0276p {ECO:0000313|EMBL:CAY78164.1} OS=Saccharomyces cerevisiae (strain Lalvin EC1118 / Prise de mousse) PE=4 SV=1	--	--	gi|140375|sp|P25571.1|YCE1_YEAST RecName: Full=Putative uncharacterized protein YCL041C [Saccharomyces cerevisiae S288c]
YCL044C	124.375	4919	134.546	5448	125.756	5083	142.001	6169	150.086	6219	0.972332	0.147731	normal	0.99846	0.0473037	normal	0.81672	0.321986	normal	0.972835	0.189809	normal	0.993612	0.00414497	normal	--	--	--	--	--	--	--	Mgr1-like, i-AAA protease complex subunit	Mgr1p {ECO:0000313|EMBL:EWG87378.1} OS=Saccharomyces cerevisiae R008 PE=4 SV=1	S	Function unknown	gi|6319805|ref|NP_009886.1| Mgr1p [Saccharomyces cerevisiae S288c]
YCL046W	188.995	407	179.839	384	199.833	390	282.686	604	268.68	691	0.990244	-0.0831712	normal	0.997812	-0.0613679	normal	0.0592052	0.562026	normal	0.000214123	0.842185	normal	0.94967	0.186091	normal	--	--	--	--	--	--	--	--	EC1118_1C17_0243p {ECO:0000313|EMBL:CAY78161.1} OS=Saccharomyces cerevisiae (strain Lalvin EC1118 / Prise de mousse) PE=4 SV=1	S	Function unknown	gi|140379|sp|P25575.1|YCE6_YEAST RecName: Full=Putative uncharacterized protein YCL046W [Saccharomyces cerevisiae S288c]
YCL047C	98.6138	1059	81.9487	872	101.91	1081	94.6202	1023	87.1128	992	0.598899	-0.279422	normal	0.997627	0.0296304	normal	0.975792	-0.0542943	normal	0.945157	0.184432	normal	0.981417	-0.0517964	normal	--	--	--	--	--	--	--	Cytidylyltransferase	Uncharacterized protein {ECO:0000313|EMBL:EWG87376.1} OS=Saccharomyces cerevisiae R008 PE=4 SV=1	R	General function prediction only	gi|6319802|ref|NP_009883.1| Pof1p [Saccharomyces cerevisiae S288c]
YCL048W	2.03383	51	1.35115	34	1.37703	35	2.42412	62	2.79976	69	0.993076	-0.562804	normal	0.997675	-0.527909	normal	0.995173	0.26499	normal	0.664336	0.966854	normal	0.994889	0.142693	normal	--	--	--	--	--	--	--	Receptor L domain	Sporulation-specific protein {ECO:0000313|EMBL:EDN62084.1} OS=Saccharomyces cerevisiae (strain YJM789) PE=4 SV=1	R	General function prediction only	gi|6319801|ref|NP_009882.1| Sps22p [Saccharomyces cerevisiae S288c]
YCL048W-A	2.83086	1	0	0	12.5108	3	10.1375	3	0	0	--	--	--	--	--	--	--	--	--	--	--	--	--	--	--	--	--	--	--	--	--	--	--	YCL048W-A-like protein {ECO:0000313|EMBL:EEU06079.1} OS=Saccharomyces cerevisiae (strain JAY291) PE=4 SV=1	--	--	gi|82795242|ref|NP_001032573.1| hypothetical protein YCL048W-A [Saccharomyces cerevisiae S288c]
YCL049C	64.9474	1188	51.9969	945	64.9528	1130	71.6425	1283	63.1087	1140	0.178001	-0.329236	normal	0.996496	-0.0721366	normal	0.971327	0.10623	normal	0.892119	0.268908	normal	0.947923	-0.177708	normal	--	--	--	--	--	--	--	--	Uncharacterized protein {ECO:0000313|EMBL:EWG87373.1} OS=Saccharomyces cerevisiae R008 PE=4 SV=1	R	General function prediction only	gi|10383758|ref|NP_009881.2| hypothetical protein YCL049C [Saccharomyces cerevisiae S288c]
YCL050C	355.926	5475	393.917	6059	361.764	5414	330.068	5112	295.132	4705	0.97466	0.146595	normal	0.999006	-0.0161605	normal	0.986118	-0.103454	normal	0.792152	-0.365767	normal	0.983735	-0.127144	normal	--	--	Molecular Function: catalytic activity (GO:0003824);;	K00988|0|sce:YCL050C|APA1, DTP1; Apa1p (EC:2.7.7.53 2.7.7.5); K00988 ATP adenylyltransferase [EC:2.7.7.53] (A)	Purine metabolism (ko00230);; Sulfur metabolism (ko00920)	--	--	ATP adenylyltransferase	Apa1p {ECO:0000313|EMBL:EWG87372.1} OS=Saccharomyces cerevisiae R008 PE=4 SV=1	F	Nucleotide transport and metabolism	gi|10383757|ref|NP_009880.2| Apa1p [Saccharomyces cerevisiae S288c]
YCL051W	43.7628	1708	37.4571	1450	41.3904	1589	36.9713	1426	35.6474	1396	0.741323	-0.235601	normal	0.993124	-0.104112	normal	0.88188	-0.264427	normal	0.972694	-0.0557128	normal	0.983791	-0.0381236	normal	--	--	--	--	--	--	--	--	Lre1p {ECO:0000313|EMBL:EWG87371.1} OS=Saccharomyces cerevisiae R008 PE=4 SV=1	R	General function prediction only	gi|10383756|ref|NP_009879.2| Lre1p [Saccharomyces cerevisiae S288c]
YCL052C	111.09	2753	99.4016	2492	113.831	2874	113.697	2805	119.417	2912	0.968415	-0.143198	normal	0.997187	0.0620287	normal	0.984728	0.022442	normal	0.94538	0.223428	normal	0.988065	0.046479	normal	--	--	--	K07541|0|sce:YCL052C|PBN1; Pbn1p; K07541 phosphatidylinositol glycan, class X (A)	Glycosylphosphatidylinositol(GPI)-anchor biosynthesis (ko00563)	--	--	PIG-X / PBN1	Pbn1p {ECO:0000313|EMBL:EWG87370.1} OS=Saccharomyces cerevisiae R008 PE=4 SV=1	G	Carbohydrate transport and metabolism	gi|6319797|ref|NP_009878.1| Pbn1p [Saccharomyces cerevisiae S288c]
YCL054W	42.5982	970	67.3226	2129	58.3505	1590	46.0457	2134	33.4839	1601	0	1.13324	up	0	0.712268	normal	1.57e-13	1.13088	up	0.546317	-0.411679	normal	0.0393072	-0.421653	normal	[J]	Translation, ribosomal structure and biogenesis	Biological Process: RNA methylation (GO:0001510);; Cellular Component: nucleolus (GO:0005730);; Biological Process: rRNA processing (GO:0006364);; Molecular Function: methyltransferase activity (GO:0008168);;	K14857|0|sce:YCL054W|SPB1; Spb1p (EC:2.1.1.167); K14857 AdoMet-dependent rRNA methyltransferase SPB1 [EC:2.1.1.-] (A)	--	[AR]	RNA processing and modification;; General function prediction only	Spb1 C-terminal domain;; Domain of unknown function (DUF3381);; FtsJ-like methyltransferase	AdoMet-dependent rRNA methyltransferase SPB1 {ECO:0000256|HAMAP-Rule:MF_03163} OS=Saccharomyces cerevisiae R008 PE=3 SV=1	A	RNA processing and modification	gi|628270491|gb|AHY79636.1| Spb1p [Saccharomyces cerevisiae YJM993]
YCL056C	60.1522	301	61.292	302	57.6171	269	73.5448	370	48.9197	266	0.993119	0.0051725	normal	0.996372	-0.161469	normal	0.914528	0.290962	normal	0.957534	-0.1825	normal	0.290014	-0.480682	normal	--	--	--	--	--	--	--	--	Uncharacterized protein {ECO:0000313|EMBL:EWG87367.1} OS=Saccharomyces cerevisiae R008 PE=4 SV=1	--	--	gi|6319794|ref|NP_009875.1| Pex34p [Saccharomyces cerevisiae S288c]
YCL057C-A	527.441	609	477.852	530	537.733	519	553.925	623	600.899	884	0.956242	-0.199473	normal	0.965243	-0.230211	normal	0.975958	0.0281382	normal	0.00191555	0.734159	normal	0.0172151	0.496042	normal	--	--	Cellular Component: mitochondrial inner membrane (GO:0005743);; Cellular Component: integral component of membrane (GO:0016021);; Cellular Component: mitochondrial membrane part (GO:0044455);;	K17784|7.63347e-64|sce:YCL057C-A|MIC10, MCS10, MIO10, MOS1; Mic10p; K17784 mitochondrial inner membrane organizing system protein 1 (A)	--	--	--	Domain of unknown function (DUF543)	Uncharacterized protein {ECO:0000313|EMBL:EWG87365.1} OS=Saccharomyces cerevisiae R008 PE=4 SV=1	S	Function unknown	gi|10383755|ref|NP_065435.1| Mic10p [Saccharomyces cerevisiae S288c]
YCL057W	96.9033	4128	106.053	4528	103.139	4429	117.191	4986	129.238	5380	0.978408	0.133796	normal	0.993029	0.101509	normal	0.912551	0.267753	normal	0.948593	0.24754	normal	0.988029	0.102186	normal	--	--	Molecular Function: metalloendopeptidase activity (GO:0004222);; Biological Process: proteolysis (GO:0006508);; Molecular Function: metal ion binding (GO:0046872);;	K01405|0|sce:YCL057W|PRD1; Prd1p (EC:3.4.24.37); K01405 saccharolysin [EC:3.4.24.37] (A)	--	[O]	Posttranslational modification, protein turnover, chaperones	Peptidase family M3	Prd1p {ECO:0000313|EMBL:EWG87366.1} OS=Saccharomyces cerevisiae R008 PE=3 SV=1	O	Posttranslational modification, protein turnover, chaperones	gi|6319793|ref|NP_009874.1| Prd1p [Saccharomyces cerevisiae S288c]
YCL058C	4.4216	16	2.21618	8	3.60618	12	3.34665	12	3.29756	13	--	--	--	--	--	--	--	--	--	--	--	--	--	--	--	--	--	--	--	--	--	--	--	Putative uncharacterized protein {ECO:0000313|EMBL:EDV09657.1} OS=Saccharomyces cerevisiae (strain RM11-1a) PE=4 SV=1	K	Transcription	gi|190406390|gb|EDV09657.1| conserved hypothetical protein [Saccharomyces cerevisiae RM11-1a]
YCL058W-A	83.7154	242	89.9817	255	95.438	248	75.0395	213	62.843	212	0.992954	0.0754197	normal	0.998413	0.0351591	normal	0.97315	-0.186553	normal	0.941535	-0.264517	normal	0.987616	-0.0141626	normal	--	--	--	--	--	--	--	--	Uncharacterized protein {ECO:0000313|EMBL:EWG87364.1} OS=Saccharomyces cerevisiae R008 PE=4 SV=1	K	Transcription	gi|85666112|ref|NP_001018031.2| Adf1p [Saccharomyces cerevisiae S288c]
YCL059C	189.099	3177	223.824	3758	224.536	3666	168.531	2850	117.891	2009	0.570556	0.242602	normal	0.442208	0.206468	normal	0.969911	-0.161097	normal	1.32e-06	-0.903675	normal	0.000852614	-0.511577	normal	[R]	General function prediction only	Molecular Function: RNA binding (GO:0003723);; Cellular Component: nucleolus (GO:0005730);; Biological Process: rRNA processing (GO:0006364);; Cellular Component: ribonucleoprotein complex (GO:0030529);;	K06961|0|sce:YCL059C|KRR1; Krr1p; K06961 ribosomal RNA assembly protein (A)	--	[JD]	Translation, ribosomal structure and biogenesis;; Cell cycle control, cell division, chromosome partitioning	--	KRR1 small subunit processome component {ECO:0000256|PIRNR:PIRNR006515} OS=Saccharomyces cerevisiae R008 PE=3 SV=1	J	Translation, ribosomal structure and biogenesis	gi|6319791|ref|NP_009872.1| Krr1p [Saccharomyces cerevisiae S288c]
YCL061C	19.3339	1648	23.1882	2002	21.6314	1906	21.0157	1792	20.866	1642	0.323809	0.280893	normal	0.742557	0.209688	normal	0.972609	0.116146	normal	0.882065	-0.286635	normal	0.970777	-0.133469	normal	--	--	--	K11272|0|sce:YCL061C|MRC1, YCL060C; Mrc1p; K11272 mediator of replication checkpoint protein 1 (A)	Cell cycle - yeast (ko04111)	--	--	MRC1-like domain	Mrc1p {ECO:0000313|EMBL:AHY79628.1} OS=Saccharomyces cerevisiae YJM993 PE=4 SV=1	D	Cell cycle control, cell division, chromosome partitioning	gi|365766812|gb|EHN08305.1| Mrc1p [Saccharomyces cerevisiae x Saccharomyces kudriavzevii VIN7]
YCL063W	47.4674	1177	48.9307	1213	47.8146	1173	50.2204	1247	43.6291	1110	0.99015	0.0438215	normal	0.997812	-0.00490625	normal	0.974679	0.0786454	normal	0.962073	-0.128791	normal	0.949642	-0.175119	normal	--	--	--	--	--	--	--	--	Vac17p {ECO:0000313|EMBL:EIW11866.1} OS=Saccharomyces cerevisiae (strain CEN.PK113-7D) PE=4 SV=1	R	General function prediction only	gi|6319789|ref|NP_009870.1| Vac17p [Saccharomyces cerevisiae S288c]
YCL064C	1282.61	25564	1451.44	28883	1359.95	26911	1636.46	32963	1750.87	34937	0.981409	0.176511	normal	0.999503	0.074079	normal	0.854295	0.362168	normal	0.978507	0.273451	normal	0.997909	0.0764042	normal	[E]	Amino acid transport and metabolism	Biological Process: cellular amino acid metabolic process (GO:0006520);; Molecular Function: pyridoxal phosphate binding (GO:0030170);;	K17989|0|sce:YCL064C|CHA1; L-serine/L-threonine ammonia-lyase CHA1 (EC:4.3.1.19 4.3.1.17); K17989 L-serine/L-threonine ammonia-lyase [EC:4.3.1.17 4.3.1.19] (A)	Glycine, serine and threonine metabolism (ko00260);; Cysteine and methionine metabolism (ko00270);; Valine, leucine and isoleucine biosynthesis (ko00290);; Carbon metabolism (ko01200);; Biosynthesis of amino acids (ko01230)	[E]	Amino acid transport and metabolism	Pyridoxal-phosphate dependent enzyme	Cha1p {ECO:0000313|EMBL:AHY79626.1} OS=Saccharomyces cerevisiae YJM993 PE=4 SV=1	E	Amino acid transport and metabolism	gi|63535562|ref|NP_001018030.1| L-serine/L-threonine ammonia-lyase CHA1 [Saccharomyces cerevisiae S288c]
YCL068C	0	0	0	0	0	0	0.266819	3	0	0	--	--	--	--	--	--	--	--	--	--	--	--	--	--	--	--	--	--	--	--	[T]	Signal transduction mechanisms	--	GTP/GDP exchange factor for Rsr1 protein {ECO:0000313|EMBL:EDN62159.1} OS=Saccharomyces cerevisiae (strain YJM789) PE=4 SV=1	T	Signal transduction mechanisms	gi|628270572|gb|AHY79717.1| Bud5p [Saccharomyces cerevisiae YJM993]
YCL069W	0	0	0	0	0	0	0.080734	1	0	0	--	--	--	--	--	--	--	--	--	--	--	--	--	--	--	[GEPR]	Carbohydrate transport and metabolism;; Amino acid transport and metabolism;; Inorganic ion transport and metabolism;; General function prediction only	--	--	--	[R]	General function prediction only	Major Facilitator Superfamily;; Fungal trichothecene efflux pump (TRI12);; Sugar (and other) transporter	Vba5p {ECO:0000313|EMBL:EGA76270.1} OS=Saccharomyces cerevisiae (strain VIN 13) PE=4 SV=1	R	General function prediction only	gi|190406382|gb|EDV09649.1| hypothetical protein SCRG_05343 [Saccharomyces cerevisiae RM11-1a]
YCR001W	19.2757	31	6.62903	10	15.2143	22	14.3964	23	27.1502	52	0.888813	-1.49048	normal	0.999167	-0.472722	normal	0.9984	-0.396507	normal	0.00166302	2.11337	up	0.734896	1.10721	normal	--	--	--	--	--	[P]	Inorganic ion transport and metabolism	--	EC1118_1C17_0716p {ECO:0000313|EMBL:CAY78202.2} OS=Saccharomyces cerevisiae (strain Lalvin EC1118 / Prise de mousse) PE=4 SV=2	P	Inorganic ion transport and metabolism	gi|140445|sp|P25347.1|YCP2_YEAST RecName: Full=Putative uncharacterized protein YCR001W [Saccharomyces cerevisiae S288c]
YCR002C	338.612	4989	335.907	4996	335.825	5033	379.01	5627	391.782	5692	0.995891	0.00243689	normal	0.998946	0.0126649	normal	0.976506	0.168999	normal	0.972053	0.187009	normal	0.993145	0.00906693	normal	--	--	Molecular Function: GTP binding (GO:0005525);; Biological Process: cell cycle (GO:0007049);; Cellular Component: septin complex (GO:0031105);;	K16938|0|sce:YCR002C|CDC10; septin CDC10; K16938 septin 3/9/12 (A)	--	[DTZ]	Cell cycle control, cell division, chromosome partitioning;; Signal transduction mechanisms;; Cytoskeleton	Septin;; 50S ribosome-binding GTPase;; AIG1 family;; Protein of unknown function, DUF258;; Elongation factor Tu GTP binding domain;; Dynamin family	Cdc10p {ECO:0000313|EMBL:EWG87414.1} OS=Saccharomyces cerevisiae R008 PE=3 SV=1	DTZ	Cell cycle control, cell division, chromosome partitioning;; Signal transduction mechanisms;; Cytoskeleton	gi|6319847|ref|NP_009928.1| septin CDC10 [Saccharomyces cerevisiae S288c]
YCR003W	103.34	683	106.264	698	114.224	740	106.818	706	91.7931	625	0.990593	0.031683	normal	0.994898	0.115443	normal	0.975314	0.0430883	normal	0.951973	-0.159799	normal	0.950903	-0.18279	normal	--	--	Molecular Function: structural constituent of ribosome (GO:0003735);; Biological Process: translation (GO:0006412);; Cellular Component: large ribosomal subunit (GO:0015934);;	K02911|4.2124e-110|sce:YCR003W|MRPL32; mitochondrial 54S ribosomal protein YmL32; K02911 large subunit ribosomal protein L32 (A)	Ribosome (ko03010)	[J]	Translation, ribosomal structure and biogenesis	Ribosomal L32p protein family	Mrpl32p {ECO:0000313|EMBL:EIW11880.1} OS=Saccharomyces cerevisiae (strain CEN.PK113-7D) PE=4 SV=1	J	Translation, ribosomal structure and biogenesis	gi|6319848|ref|NP_009929.1| mitochondrial 54S ribosomal protein YmL32 [Saccharomyces cerevisiae S288c]
YCR004C	607.844	26613	499.341	22935	618.05	27567	301.218	17161	373.215	17080	0.915654	-0.214152	normal	0.999764	0.0508088	normal	0.000953898	-0.637453	normal	0.738929	-0.426248	normal	0.997167	-0.0143238	normal	[R]	General function prediction only	Cellular Component: cytosol (GO:0005829);; Molecular Function: FMN binding (GO:0010181);; Molecular Function: oxidoreductase activity (GO:0016491);; Biological Process: negative regulation of transcription, DNA-templated (GO:0045892);; Biological Process: oxidation-reduction process (GO:0055114);;	--	--	[R]	General function prediction only	Flavodoxin;; NADPH-dependent FMN reductase;; Flavodoxin-like fold	Ycp4p {ECO:0000313|EMBL:EWG87415.1} OS=Saccharomyces cerevisiae R008 PE=3 SV=1	R	General function prediction only	gi|6319849|ref|NP_009930.1| Ycp4p [Saccharomyces cerevisiae S288c]
YCR007C	47.5851	881	30.1928	627	44.0308	863	25.8292	607	30.0534	633	0.00106577	-0.489204	normal	0.997644	-0.0297401	normal	0.0457301	-0.540051	normal	0.968972	0.0126265	normal	0.980804	0.0528477	normal	--	--	--	--	--	--	--	DUP family	Uncharacterized protein {ECO:0000313|EMBL:EWG87417.1} OS=Saccharomyces cerevisiae R008 PE=4 SV=1	U	Intracellular trafficking, secretion, and vesicular transport	gi|6319852|ref|NP_009933.1| hypothetical protein YCR007C [Saccharomyces cerevisiae S288c]
YCR008W	90.4333	3135	96.7297	3341	92.0081	3137	68.9262	2408	75.0933	2694	0.988651	0.0921839	normal	0.99851	0.000919731	normal	0.479297	-0.384799	normal	0.867328	-0.31132	normal	0.967311	0.1543	normal	[RTKL]	General function prediction only;; Signal transduction mechanisms;; Transcription;; Replication, recombination and repair	Molecular Function: protein serine/threonine kinase activity (GO:0004674);; Molecular Function: ATP binding (GO:0005524);; Biological Process: protein phosphorylation (GO:0006468);; Biological Process: heterophilic cell-cell adhesion via plasma membrane cell adhesion molecules (GO:0007157);; Biological Process: pathogenesis (GO:0009405);; Cellular Component: integral component of membrane (GO:001…	K08286|0|sce:YCR008W|SAT4, HAL4; Sat4p (EC:2.7.11.1); K08286 protein-serine/threonine kinase [EC:2.7.11.-] (A)	--	[D]	Cell cycle control, cell division, chromosome partitioning	Protein kinase domain;; Protein tyrosine kinase	Conserved protein {ECO:0000313|EMBL:EDN62128.1} OS=Saccharomyces cerevisiae (strain YJM789) PE=4 SV=1	T	Signal transduction mechanisms	gi|290770660|emb|CAY78211.2| Sat4p [Saccharomyces cerevisiae EC1118]
YCR009C	436.307	6440	404.134	5903	414.997	6044	244.25	3511	270.966	3850	0.985605	-0.125165	normal	0.995826	-0.0915392	normal	1.15e-08	-0.879225	normal	0.0148461	-0.61731	normal	0.98097	0.125412	normal	--	--	Cellular Component: cytoplasm (GO:0005737);;	--	--	[U]	Intracellular trafficking, secretion, and vesicular transport	BAR domain	Rvs161p {ECO:0000313|EMBL:EWG87418.1} OS=Saccharomyces cerevisiae R008 PE=4 SV=1	U	Intracellular trafficking, secretion, and vesicular transport	gi|190406444|gb|EDV09711.1| reduced viability upon starvation protein 161 [Saccharomyces cerevisiae RM11-1a]
YCR010C	8.01421	93	3.64717	42	4.76951	54	5.31258	63	2.58994	32	0.0520156	-1.11713	normal	0.895035	-0.770925	normal	0.955196	-0.547728	normal	0.994619	-0.367136	normal	0.76789	-0.944216	normal	[S]	Function unknown	Cellular Component: membrane (GO:0016020);;	K07034|0|sce:YCR010C|ADY2, ATO1; Ady2p; K07034 (A)	--	--	--	GPR1/FUN34/yaaH family	Ady2p {ECO:0000313|EMBL:EWG87419.1} OS=Saccharomyces cerevisiae R008 PE=4 SV=1	S	Function unknown	gi|6319855|ref|NP_009936.1| Ady2p [Saccharomyces cerevisiae S288c]
YCR011C	57.8868	3739	59.1114	3840	56.3434	3661	45.2952	2962	49.5353	3193	0.994238	0.0388523	normal	0.99846	-0.0304047	normal	0.711503	-0.340348	normal	0.9248	-0.267055	normal	0.983631	0.100779	normal	--	--	Molecular Function: ATP binding (GO:0005524);; Biological Process: ATP catabolic process (GO:0006200);; Cellular Component: membrane (GO:0016020);; Molecular Function: ATPase activity (GO:0016887);;	--	--	[Q]	Secondary metabolites biosynthesis, transport and catabolism	ABC-2 type transporter;; ABC transporter	Adp1p {ECO:0000313|EMBL:EWG87420.1} OS=Saccharomyces cerevisiae R008 PE=3 SV=1	Q	Secondary metabolites biosynthesis, transport and catabolism	gi|10383780|ref|NP_009937.2| putative ATP-dependent permease ADP1 [Saccharomyces cerevisiae S288c]
YCR012W	3123.54	65172	3313.08	68307	3005.56	60785	5669.15	122226	6724.51	153479	0.999518	0.0681944	normal	0.999549	-0.100535	normal	9.5e-09	0.902667	normal	2.51e-11	1.16684	up	0.915685	0.320986	normal	[G]	Carbohydrate transport and metabolism	Molecular Function: phosphoglycerate kinase activity (GO:0004618);; Molecular Function: ATP binding (GO:0005524);; Cellular Component: cytosol (GO:0005829);; Biological Process: glycolytic process (GO:0006096);; Biological Process: phosphorylation (GO:0016310);;	K00927|0|sce:YCR012W|PGK1; phosphoglycerate kinase (EC:2.7.2.3); K00927 phosphoglycerate kinase [EC:2.7.2.3] (A)	Glycolysis / Gluconeogenesis (ko00010);; Carbon metabolism (ko01200);; Biosynthesis of amino acids (ko01230)	[G]	Carbohydrate transport and metabolism	Phosphoglycerate kinase	Phosphoglycerate kinase {ECO:0000256|RuleBase:RU000532} OS=Saccharomyces cerevisiae R008 PE=3 SV=1	G	Carbohydrate transport and metabolism	gi|10383781|ref|NP_009938.2| phosphoglycerate kinase [Saccharomyces cerevisiae S288c]
YCR013C	4736.17	41745	5083.85	44140	4744.76	39691	9435.85	81539	11196	102644	0.99905	0.0808951	normal	0.999744	-0.0727893	normal	2.54e-10	0.96131	normal	1.43e-12	1.21638	up	0.871071	0.324581	normal	--	--	Molecular Function: phosphoglycerate kinase activity (GO:0004618);; Molecular Function: ATP binding (GO:0005524);; Cellular Component: cytosol (GO:0005829);; Biological Process: glycolytic process (GO:0006096);; Biological Process: phosphorylation (GO:0016310);;	K00927|7.12371e-122|sce:YCR012W|PGK1; phosphoglycerate kinase (EC:2.7.2.3); K00927 phosphoglycerate kinase [EC:2.7.2.3] (A)	Glycolysis / Gluconeogenesis (ko00010);; Carbon metabolism (ko01200);; Biosynthesis of amino acids (ko01230)	--	--	--	EC1118_1C17_0870p {ECO:0000313|EMBL:CAY78216.2} OS=Saccharomyces cerevisiae (strain Lalvin EC1118 / Prise de mousse) PE=4 SV=2	S	Function unknown	gi|140460|sp|P25614.1|YCQ3_YEAST RecName: Full=Putative uncharacterized protein YCR013C [Saccharomyces cerevisiae S288c]
YCR014C	20.6152	745	19.5383	719	19.6836	736	22.2013	807	19.1392	648	0.989795	-0.050723	normal	0.997778	-0.017506	normal	0.968823	0.110425	normal	0.954302	-0.150483	normal	0.649814	-0.323226	normal	[L]	Replication, recombination and repair	--	K10981|0|sce:YCR014C|POL4; Pol4p (EC:2.7.7.7); K10981 DNA polymerase IV [EC:2.7.7.7] (A)	Non-homologous end-joining (ko03450)	[L]	Replication, recombination and repair	DNA polymerase beta thumb;; Helix-hairpin-helix domain;; DNA polymerase beta palm	Pol4p {ECO:0000313|EMBL:EEU06905.1} OS=Saccharomyces cerevisiae (strain JAY291) PE=4 SV=1	L	Replication, recombination and repair	gi|10383782|ref|NP_009940.2| Pol4p [Saccharomyces cerevisiae S288c]
YCR015C	31.2836	416	26.6912	352	34.2836	460	31.3519	434	21.7316	286	0.953299	-0.239591	normal	0.995158	0.144649	normal	0.976396	0.0562348	normal	0.904111	-0.298161	normal	0.0115609	-0.605897	normal	--	--	--	--	--	--	--	haloacid dehalogenase-like hydrolase	Uncharacterized protein {ECO:0000313|EMBL:EWG87423.1} OS=Saccharomyces cerevisiae R008 PE=4 SV=1	S	Function unknown	gi|10383783|ref|NP_009941.2| hypothetical protein YCR015C [Saccharomyces cerevisiae S288c]
YCR016W	127.128	1980	137.904	2175	139.716	2184	136.322	2131	94.6068	1428	0.972098	0.135825	normal	0.97648	0.14139	normal	0.976652	0.101369	normal	0.0187906	-0.607174	normal	5e-05	-0.584395	normal	--	--	--	--	--	[S]	Function unknown	Uncharacterised conserved protein (DUF2373)	Uncharacterized protein {ECO:0000313|EMBL:EWG87424.1} OS=Saccharomyces cerevisiae R008 PE=4 SV=1	S	Function unknown	gi|10383784|ref|NP_009942.2| hypothetical protein YCR016W [Saccharomyces cerevisiae S288c]
YCR017C	85.6761	4213	86.3567	4242	83.2062	4052	101.001	5025	99.5985	5027	0.995281	0.0103077	normal	0.997922	-0.0561973	normal	0.932932	0.249601	normal	0.94879	0.243754	normal	0.992537	-0.00692303	normal	--	--	--	--	--	[T]	Signal transduction mechanisms	Frag1/DRAM/Sfk1 family	Cwh43p {ECO:0000313|EMBL:EIW11884.1} OS=Saccharomyces cerevisiae (strain CEN.PK113-7D) PE=4 SV=1	T	Signal transduction mechanisms	gi|10383785|ref|NP_009943.2| Cwh43p [Saccharomyces cerevisiae S288c]
YCR018C	173.167	1901	186.959	2051	198.633	2173	75.7403	835	76.558	852	0.982221	0.109895	normal	0.828879	0.192815	normal	1.03e-14	-1.18892	down	7.06e-13	-1.26588	down	0.982326	0.0215291	normal	--	--	--	K14858|2.53377e-149|sce:YCR018C|SRD1; Srd1p; K14858 pre-rRNA-processing protein SRD1 (A)	--	[K]	Transcription	GATA zinc finger	K7_Srd1p {ECO:0000313|EMBL:GAA21927.1} OS=Saccharomyces cerevisiae (strain Kyokai no. 7 / NBRC 101557) PE=4 SV=1	K	Transcription	gi|10383786|ref|NP_009944.2| Srd1p [Saccharomyces cerevisiae S288c]
YCR018C-A	34.5082	20	25.9928	15	40.9489	18	48.2781	28	34.3848	27	0.999183	-0.379496	normal	0.999665	-0.142871	normal	0.998639	0.433205	normal	0.99494	0.748641	normal	0.998346	-0.0561005	normal	--	--	--	--	--	--	--	--	EC1118_1C17_0936p {ECO:0000313|EMBL:CAY78222.2} OS=Saccharomyces cerevisiae (strain Lalvin EC1118 / Prise de mousse) PE=4 SV=2	--	--	gi|74644557|sp|Q96VH1.1|YC018_YEAST RecName: Full=Putative uncharacterized protein YCR018C-A [Saccharomyces cerevisiae S288c]
YCR019W	38.8748	814	34.8407	732	41.3373	868	39.1368	810	36.6655	758	0.972013	-0.152454	normal	0.995897	0.0925328	normal	0.976472	-0.011603	normal	0.968208	0.0491206	normal	0.97515	-0.102975	normal	[G]	Carbohydrate transport and metabolism	--	--	--	--	--	pfkB family carbohydrate kinase	Mak32p {ECO:0000313|EMBL:EWG87426.1} OS=Saccharomyces cerevisiae R008 PE=4 SV=1	R	General function prediction only	gi|6319865|ref|NP_009946.1| Mak32p [Saccharomyces cerevisiae S288c]
YCR020C	27.2876	248	27.5556	253	33.7621	289	23.2074	212	14.9538	137	0.993674	0.0290269	normal	0.993593	0.219733	normal	0.965213	-0.228223	normal	0.00720522	-0.873572	normal	0.202546	-0.630324	normal	[K]	Transcription	--	--	--	--	--	TENA/THI-4/PQQC family	Pet18p {ECO:0000313|EMBL:EWG87427.1} OS=Saccharomyces cerevisiae R008 PE=4 SV=1	S	Function unknown	gi|6319866|ref|NP_009947.1| Pet18p [Saccharomyces cerevisiae S288c]
YCR020C-A	407.825	313	441.493	336	477.519	304	500.315	385	394.612	384	0.990406	0.102209	normal	0.998197	-0.0419265	normal	0.910231	0.291976	normal	0.950194	0.190199	normal	0.983677	-0.0111967	normal	[K]	Transcription	--	--	--	--	--	LSM domain	Mak31p {ECO:0000313|EMBL:EWG87428.1} OS=Saccharomyces cerevisiae R008 PE=4 SV=1	O	Posttranslational modification, protein turnover, chaperones	gi|6319867|ref|NP_009948.1| Mak31p [Saccharomyces cerevisiae S288c]
YCR020W-B	159.199	58	124.938	44	203.791	52	197.145	70	148.526	79	0.995879	-0.385886	normal	0.999244	-0.154137	normal	0.994113	0.256315	normal	0.789703	0.807047	normal	0.993763	0.162846	normal	--	--	--	K11769|2.13978e-48|sce:YCR020W-B|HTL1; Htl1p; K11769 chromatin structure-remodeling complex protein HTL1 (A)	--	--	--	--	Htl1p {ECO:0000313|EMBL:EWG87429.1} OS=Saccharomyces cerevisiae R008 PE=4 SV=1	B	Chromatin structure and dynamics	gi|6319868|ref|NP_009949.1| Htl1p [Saccharomyces cerevisiae S288c]
YCR021C	1455.46	20386	1244.99	17201	1159.73	15408	695.586	9846	881.5	13369	0.677239	-0.244651	normal	1.61e-13	-0.403871	normal	4.51e-13	-1.0543	down	0.87878	-0.364599	normal	0.020782	0.43371	normal	[R]	General function prediction only	--	--	--	--	--	Bacteriorhodopsin-like protein	Heat shock protein {ECO:0000313|EMBL:EDN62142.1} OS=Saccharomyces cerevisiae (strain YJM789) PE=4 SV=1	P	Inorganic ion transport and metabolism	gi|6319869|ref|NP_009950.1| Hsp30p [Saccharomyces cerevisiae S288c]
YCR022C	1.13629	2	1.02661	1	1.33844	2	5.55262	9	5.04823	10	--	--	--	--	--	--	--	--	--	--	--	--	--	--	--	--	--	--	--	--	--	--	--	EC1118_1C17_1002p {ECO:0000313|EMBL:CAY78228.2} OS=Saccharomyces cerevisiae (strain Lalvin EC1118 / Prise de mousse) PE=4 SV=2	--	--	gi|140471|sp|P25620.1|YCR2_YEAST RecName: Full=Putative uncharacterized protein YCR022C [Saccharomyces cerevisiae S288c]
YCR023C	73.7752	2179	78.6913	2333	73.421	2178	63.1676	1880	58.2303	1751	0.985453	0.0988649	normal	0.998168	-0.000661874	normal	0.9368	-0.217188	normal	0.537224	-0.414531	normal	0.97727	-0.109938	normal	[GEPR]	Carbohydrate transport and metabolism;; Amino acid transport and metabolism;; Inorganic ion transport and metabolism;; General function prediction only	Cellular Component: integral component of membrane (GO:0016021);; Molecular Function: oxidoreductase activity (GO:0016491);; Biological Process: transmembrane transport (GO:0055085);; Biological Process: oxidation-reduction process (GO:0055114);;	--	--	[R]	General function prediction only	Major Facilitator Superfamily;; Sugar (and other) transporter	Uncharacterized protein {ECO:0000313|EMBL:EIW11900.1} OS=Saccharomyces cerevisiae (strain CEN.PK113-7D) PE=4 SV=1	R	General function prediction only	gi|10383787|ref|NP_009952.2| hypothetical protein YCR023C [Saccharomyces cerevisiae S288c]
YCR024C	31.2432	807	27.5349	714	30.1421	785	25.372	655	23.6567	616	0.960188	-0.175859	normal	0.99755	-0.0398154	normal	0.827371	-0.304518	normal	0.93259	-0.213214	normal	0.976664	-0.0957785	normal	[J]	Translation, ribosomal structure and biogenesis	Molecular Function: nucleotide binding (GO:0000166);; Molecular Function: aminoacyl-tRNA ligase activity (GO:0004812);; Biological Process: tRNA aminoacylation for protein translation (GO:0006418);;	K01893|0|sce:YCR024C|SLM5; asparagine--tRNA ligase SLM5 (EC:6.1.1.22); K01893 asparaginyl-tRNA synthetase [EC:6.1.1.22] (A)	Aminoacyl-tRNA biosynthesis (ko00970)	[J]	Translation, ribosomal structure and biogenesis	tRNA synthetases class II (D, K and N);; OB-fold nucleic acid binding domain	Slm5p {ECO:0000313|EMBL:EWG87432.1} OS=Saccharomyces cerevisiae R008 PE=3 SV=1	J	Translation, ribosomal structure and biogenesis	gi|6319872|ref|NP_009953.1| asparagine--tRNA ligase SLM5 [Saccharomyces cerevisiae S288c]
YCR024C-B	1560.08	926	1482.94	862	1387.82	671	1570.52	931	1830.25	1406	0.984209	-0.102726	normal	0.000144623	-0.463983	normal	0.976968	0.00322674	normal	0.00211496	0.70309	normal	0.000149841	0.586266	normal	--	--	--	--	--	--	--	--	Uncharacterized protein {ECO:0000313|EMBL:EWG92237.1} OS=Saccharomyces cerevisiae P301 PE=4 SV=1	--	--	gi|33438775|ref|NP_878057.1| hypothetical protein YCR024C-B [Saccharomyces cerevisiae S288c]
YCR025C	6.23207	21	12.5003	41	8.55158	27	8.05006	27	16.2132	62	0.9782	0.914963	normal	0.999465	0.344965	normal	0.998932	0.322782	normal	0.974288	0.566054	normal	0.430714	1.13774	normal	--	--	--	--	--	--	--	--	EC1118_1C17_1057p {ECO:0000313|EMBL:CAY78232.1} OS=Saccharomyces cerevisiae (strain Lalvin EC1118 / Prise de mousse) PE=4 SV=1	--	--	gi|32363485|sp|P25352.2|YCR5_YEAST RecName: Full=Putative uncharacterized protein YCR025C [Saccharomyces cerevisiae S288c]
YCR026C	39.042	2053	41.6841	2219	40.018	2129	34.467	1813	36.2226	1815	0.981741	0.112507	normal	0.997349	0.0524119	normal	0.954961	-0.183641	normal	0.880212	-0.290622	normal	0.986174	-0.00590294	normal	[R]	General function prediction only	--	--	--	[R]	General function prediction only	Type I phosphodiesterase / nucleotide pyrophosphatase	Npp1p {ECO:0000313|EMBL:EIW11903.1} OS=Saccharomyces cerevisiae (strain CEN.PK113-7D) PE=4 SV=1	R	General function prediction only	gi|10383789|ref|NP_009955.2| Npp1p [Saccharomyces cerevisiae S288c]
[truncated: 4,831 more rows]
