# Supplementary material for: Inhibition of histone acetyltransferase GCN5 extends lifespan in both yeast and human cell lines
Source: Aging Cell. 2020 Mar 11;19(4):e13129. doi: 10.1111/acel.13129 (PMC7189995; doi:10.1111/acel.13129)
Supplement: Supplementary file 3 — Table S2 [file ACEL-19-e13129-s003.xlsx]

## Sheet: Sheet1
ORF	Total number of downstream genes	Upregulated genes by EGCG	hypergeometric value
GCN4	192	26	8.43273e-09
RCS1	121	18	4.28149e-07
AFT2	151	20	6.49408e-07
RTG3	77	13	4.19719e-06
SOK2	149	15	0.000331714
MSN4	150	15	0.000355156
MSN2	149	13	0.00262541
HAP2	54	7	0.00309114
MOT3	43	6	0.00417531
AZF1	4	2	0.007928
ARG81	12	3	0.00835988
ARR1	23	4	0.00861467
SUT1	216	15	0.00903217
MBP1	209	2	0.00988494
HAP1	125	10	0.0121592
TYE7	56	6	0.0135823
GAT1	29	4	0.0183847
DAL82	97	8	0.019155
SKN7	220	14	0.0196105
PHO2	221	3	0.0202785
GLN3	81	7	0.0218312
FKH1	141	1	0.0232049
SWI5	213	3	0.0248728
NRG1	125	9	0.0271451
MET32	19	3	0.0281832
SWI4	238	4	0.0307004
HAP3	21	3	0.035836
MET31	57	5	0.0433988
MET4	10	2	0.0472522
SPT23	41	4	0.0495939
YAP5	61	5	0.0529383
RAP1	147	2	0.0559238
CBF1	235	11	0.097226
FKH2	124	2	0.0976214
UME6	130	7	0.102567
XBP1	42	3	0.138425
RPN4	80	1	0.142809
STP1	44	3	0.147903
YAP6	124	3	0.157884
HAP4	48	3	0.165669
CIN5	111	5	0.168074
YAP7	113	3	0.182673
SUM1	57	3	0.198348
MIG1	7	1	0.210328
DAL80	30	2	0.212011
MCM1	71	3	0.226067
TEC1	84	3	0.228291
GCR2	81	3	0.229509
GTS1	35	2	0.23927
HSF1	40	2	0.258765
RLM1	46	2	0.272517
BAS1	57	2	0.27495
ROX1	56	2	0.275742
STB4	12	1	0.297467
ADR1	37	1	0.349772
YAP1	35	1	0.357442
HAP5	33	1	0.364078
OPI1	20	1	0.364324
SNT2	21	1	0.368078
ASH1	29	1	0.373365
ARG80	26	1	0.375814
RLR1	2	0
SIP4	12	0
INO4	30	0
GAL80	6	0
YHP1	8	0
FHL1	183	0
CHA4	17	0
CST6	29	0
LEU3	18	0
THI2	10	0
REB1	265	6
RDS1	13	0
SPT2	34	0
ZAP1	8	0
SWI6	290	3
GAT3	6	0
RGT1	6	0
YML081W	2	0
ARO80	2	0
PDR3	4	0
RIM101	2	0
DIG1	309	14
SFP1	50	0
STB2	11	0
HAC1	9	0
YAP3	2	0
PHO4	33	0
RFX1	9	0
RPH1	2	0
PHD1	290	15
SNF1	3	0
IXR1	6	0
SMP1	1	0
CAD1	28	0
ABF1	272	4
RME1	24	0
GCR1	8	0
IME1	4	0
ACE2	88	0
UGA3	1	0
DAL81	2	0
GAL4	16	0
YDR520C	5	0
NDD1	129	0
YRR1	3	0
SKO1	16	0
STB1	57	0
PDR1	6	0
MAC1	37	0
PUT3	4	0
YOX1	10	0
STE12	365	12
GZF3	8	0
STB5	32	0
MATA1	3	0
INO2	32	0
